# Supplementary material for: Characteristics of cross-hybridization and cross-alignment of expression in pseudo-xenograft samples by RNA-Seq and microarrays
Source: J Clin Bioinforma. 2013 Apr 18;3:8. doi: 10.1186/2043-9113-3-8 (PMC3667020; doi:10.1186/2043-9113-3-8)
Supplement: Additional file 2 — List of Human cross-hybridizing and cross-aligning genes for microarray and RNA-Seq. [file 2043-9113-3-8-S2.xls]

## Sheet: Human CrossHybs
CCDS ID	GeneID
CCDS10029.1	26585
CCDS1004.1	6097
CCDS10142.1	29106
CCDS1017.1	353142
CCDS10178.1	6095
CCDS10188.1	23604
CCDS10241.2	56965
CCDS10255.1	5371
CCDS10260.1	3671
CCDS1027.1	353132
CCDS1028.1	353131
CCDS10305.1	1136
CCDS10383.1	170691
CCDS10398.1	3040
CCDS10405.1	8312
CCDS10428.1	30812
CCDS10507.1	1773
CCDS10546.1	8651
CCDS10553.1	92017
CCDS10569.1	64131
CCDS10583.1	7369
CCDS10585.1	54988
CCDS10597.1	1428
CCDS10609.1	6338
CCDS10643.1	487
CCDS10670.1	6911
CCDS10671.2	79153
CCDS10673.1	11151
CCDS10723.2	91807
CCDS10732.1	85320
CCDS10733.1	85320
CCDS10752.1	4313
CCDS10935.1	8139
CCDS1097.1	80128
CCDS1099.1	7059
CCDS11011.1	5345
CCDS11038.1	84254
CCDS11039.1	84254
CCDS11101.1	9744
CCDS11129.1	242
CCDS11202.1	10750
CCDS11223.1	4843
CCDS11251.1	124930
CCDS11285.2	3980
CCDS11340.1	84152
CCDS11347.1	22806
CCDS11360.1	7067
CCDS11361.1	9572
CCDS11437.1	10266
CCDS11443.1	314
CCDS11452.1	8153
CCDS11486.1	4185
CCDS11520.1	80320
CCDS11528.1	3213
CCDS11529.1	3214
CCDS11533.1	3218
CCDS11543.1	10642
CCDS11554.1	11143
CCDS11559.1	5164
CCDS11568.1	1101
CCDS11624.1	762
CCDS11673.1	2186
CCDS11686.1	5608
CCDS11687.1	3773
CCDS11703.1	326624
CCDS1175.1	911
CCDS11751.1	146664
CCDS11775.1	10458
CCDS1178.1	149628
CCDS11800.1	2873
CCDS11807.1	924
CCDS11819.1	79755
CCDS11849.1	147495
CCDS11851.1	2774
CCDS1186.1	325
CCDS11885.1	114876
CCDS11899.1	7276
CCDS11973.1	339302
CCDS11988.1	8710
CCDS12026.1	51298
CCDS12045.1	1991
CCDS12107.1	4782
CCDS12151.1	4902
CCDS12299.1	79173
CCDS12316.1	84449
CCDS1232.1	2214
CCDS12328.1	23476
CCDS12336.1	8529
CCDS12350.1	9002
CCDS12383.1	25789
CCDS12390.1	54555
CCDS12397.1	1463
CCDS12452.1	7392
CCDS12458.1	2864
CCDS12459.1	2865
CCDS1248.1	6258
CCDS12497.1	25850
CCDS12507.1	163115
CCDS12523.1	22933
CCDS12550.1	148014
CCDS12552.1	208
CCDS12563.1	80271
CCDS12620.1	27076
CCDS12641.1	56971
CCDS12644.1	4059
CCDS12647.1	348
CCDS12686.1	5739
CCDS12721.1	3770
CCDS12748.1	3972
CCDS12749.1	1082
CCDS12753.1	94115
CCDS12759.1	3270
CCDS12781.1	80199
CCDS12786.1	259307
CCDS12800.1	6320
CCDS12805.1	55554
CCDS12809.1	9622
CCDS12817.1	5655
CCDS12833.1	89858
CCDS12843.1	65251
CCDS12873.1	126014
CCDS12923.1	3589
CCDS1293.1	2327
CCDS12949.1	10794
CCDS12976.1	1
CCDS13011.1	55321
CCDS13034.1	128653
CCDS13058.1	80332
CCDS13099.1	650
CCDS13121.1	23767
CCDS13180.1	245936
CCDS13217.1	51297
CCDS13237.1	84557
CCDS13254.1	8200
CCDS13296.1	4826
CCDS13297.1	4826
CCDS1331.1	7827
CCDS13349.1	11317
CCDS13384.1	140825
CCDS13508.2	11083
CCDS13612.1	56246
CCDS13693.1	875
CCDS13765.1	6899
CCDS13774.1	27037
CCDS1379.1	6738
CCDS13793.1	23759
CCDS13801.1	23532
CCDS13805.1	9609
CCDS13813.1	29802
CCDS1382.1	79577
CCDS13853.1	10634
CCDS13967.1	8398
CCDS13987.1	5155
CCDS13990.1	9145
CCDS14090.1	5600
CCDS14101.1	49
CCDS14129.1	8228
CCDS14130.1	3730
CCDS14151.1	51284
CCDS14168.1	660
CCDS14186.1	6792
CCDS14198.1	22866
CCDS1422.1	5778
CCDS14246.1	6103
CCDS14272.1	9104
CCDS14282.1	5199
CCDS14314.1	3750
CCDS14316.1	90060
CCDS14322.1	28952
CCDS14345.1	6757
CCDS14369.1	28986
CCDS14388.1	4983
CCDS14461.1	27328
CCDS14474.1	27035
CCDS14475.1	27035
CCDS1448.1	10446
CCDS14520.1	79589
CCDS14608.1	4068
CCDS1469.1	29949
CCDS14721.1	633
CCDS14743.1	2652
CCDS14763.1	65991
CCDS1486.1	57172
CCDS150.1	7799
CCDS1517.1	2104
CCDS1538.1	7159
CCDS1582.1	2590
CCDS1687.1	4613
CCDS1717.1	5443
CCDS1727.1	3777
CCDS1730.1	56896
CCDS1773.2	79623
CCDS178.1	29943
CCDS1989.1	65055
CCDS1993.1	925
CCDS2036.1	11320
CCDS2037.1	80705
CCDS2043.1	129530
CCDS2052.1	200407
CCDS2115.1	3557
CCDS2134.1	29842
CCDS2156.2	55627
CCDS2165.1	50649
CCDS219.1	23436
CCDS2225.1	80034
CCDS2227.1	8708
CCDS2291.1	91752
CCDS2299.1	30061
CCDS2340.1	843
CCDS2391.1	4632
CCDS2394.1	2066
CCDS24.1	54587
CCDS2405.1	3488
CCDS2423.1	1593
CCDS2424.1	53632
CCDS2504.1	8527
CCDS2542.1	375318
CCDS2632.1	131096
CCDS2729.1	8994
CCDS2785.1	25915
CCDS2893.1	131177
CCDS2917.1	151987
CCDS2940.1	50939
CCDS2946.1	64332
CCDS2978.1	1814
CCDS30554.1	388581
CCDS30605.1	51032
CCDS30609.1	54751
CCDS30652.1	27245
CCDS30686.1	339559
CCDS30725.1	388633
CCDS30744.1	84251
CCDS30785.1	22854
CCDS30830.1	200035
CCDS30846.1	440689
CCDS30848.1	126961
CCDS30863.1	6699
CCDS30865.1	6701
CCDS30871.1	57115
CCDS30922.1	2212
CCDS30931.1	149297
CCDS3095.1	51208
CCDS30975.1	4608
CCDS30976.1	2331
CCDS31007.1	1380
CCDS31033.1	7100
CCDS31046.1	200205
CCDS31055.1	27185
CCDS31093.1	81469
CCDS31098.1	391189
CCDS31174.1	84569
CCDS31183.1	7587
CCDS31194.1	653145
CCDS31203.1	653308
CCDS31209.1	22891
CCDS31244.1	53354
CCDS31247.1	54536
CCDS31248.1	338557
CCDS31309.1	92565
CCDS31326.1	338440
CCDS31376.1	3045
CCDS31384.1	390066
CCDS31386.1	390067
CCDS31399.1	390077
CCDS31407.1	120787
CCDS31413.1	338755
CCDS31422.1	56675
CCDS31459.1	6506
CCDS31504.1	81300
CCDS31511.1	26338
CCDS316.1	2140
CCDS31606.1	387778
CCDS3162.1	56670
CCDS31716.1	9638
CCDS31727.1	196513
CCDS31761.1	23012
CCDS31794.1	65244
CCDS31873.1	440107
CCDS31904.1	22895
CCDS3201.1	151790
CCDS32021.1	441670
CCDS32045.1	6297
CCDS32140.1	145567
CCDS3215.1	6514
CCDS32229.1	80031
CCDS32287.1	338949
CCDS32289.1	388135
CCDS32359.1	64718
CCDS32449.1	79190
CCDS3249.1	200909
CCDS32493.1	124359
CCDS325.1	115273
CCDS3250.1	170572
CCDS32533.1	400569
CCDS32580.1	201163
CCDS32588.1	147166
CCDS32591.1	339184
CCDS32605.1	388364
CCDS32679.1	6442
CCDS32688.1	124538
CCDS3270.1	9175
CCDS32823.1	494470
CCDS32860.1	5657
CCDS3296.1	10686
CCDS33028.1	57716
CCDS33146.1	9687
CCDS33159.2	165082
CCDS33182.1	391365
CCDS33235.1	55037
CCDS33255.1	7535
CCDS33276.1	23550
CCDS33286.1	653275
CCDS33311.1	2191
CCDS33344.1	5136
CCDS33354.1	57520
CCDS33408.1	116987
CCDS33515.1	29761
CCDS33562.1	150084
CCDS33585.1	353333
CCDS33645.1	8398
CCDS33655.1	150368
CCDS33700.1	51738
CCDS33759.1	386724
CCDS33779.1	132203
CCDS3383.1	2121
CCDS33909.1	5648
CCDS34051.1	92610
CCDS34064.1	54510
CCDS34085.1	2982
CCDS34169.1	285671
CCDS3419.1	83888
CCDS34196.1	92270
CCDS34229.1	23305
CCDS34238.1	23105
CCDS34269.1	643394
CCDS34289.1	23291
CCDS343.1	64129
CCDS34347.1	154150
CCDS34398.1	199
CCDS34405.1	80739
CCDS3445.1	81793
CCDS34590.1	221935
CCDS34631.1	107
CCDS34657.1	653361
CCDS34703.1	10734
CCDS34708.1	64599
CCDS34710.1	402682
CCDS34740.1	5803
CCDS34844.1	9258
CCDS3490.1	65997
CCDS34913.1	619279
CCDS34995.1	3444
CCDS34996.1	3449
CCDS35.1	339456
CCDS35071.1	2176
CCDS35124.1	138881
CCDS35131.1	392391
CCDS35149.1	2356
CCDS35188.1	441478
CCDS35198.1	347527
CCDS35200.1	51480
CCDS35206.1	2824
CCDS35215.2	139411
CCDS35260.1	2574
CCDS35303.1	212
CCDS35363.1	401612
CCDS35386.1	728062
CCDS35441.1	26576
CCDS3561.1	5197
CCDS3566.1	685
CCDS3588.1	651
CCDS3612.1	5602
CCDS3663.1	56898
CCDS3682.1	64850
CCDS369.1	252995
CCDS3694.1	5308
CCDS3698.1	63973
CCDS3753.1	7350
CCDS3756.1	3600
CCDS3766.1	166785
CCDS3801.1	5481
CCDS3808.1	166655
CCDS3840.1	55805
CCDS3845.1	8470
CCDS3851.1	339976
CCDS3882.1	1767
CCDS3958.1	4338
CCDS3998.1	64946
CCDS401.1	27285
CCDS4011.1	9607
CCDS4053.1	1160
CCDS4070.1	285600
CCDS4076.1	83890
CCDS4091.1	7903
CCDS41238.1	390992
CCDS41246.1	54897
CCDS41259.1	654348
CCDS41326.1	23139
CCDS41338.1	6342
CCDS41401.1	7170
CCDS41421.1	913
CCDS41467.1	3776
CCDS41524.1	653268
CCDS41537.1	5033
CCDS4162.1	2661
CCDS41634.1	10114
CCDS41792.1	3223
CCDS41874.1	23281
CCDS4191.1	6695
CCDS41972.1	79696
CCDS41977.1	1112
CCDS42058.1	80125
CCDS42153.1	339105
CCDS42193.1	3250
CCDS42205.1	93517
CCDS42229.1	3090
CCDS42255.1	201243
CCDS42273.1	254272
CCDS42308.1	440435
CCDS42410.1	201475
CCDS42511.1	342977
CCDS42528.1	53345
CCDS4253.1	56125
CCDS4255.1	56123
CCDS42552.1	84807
CCDS42559.1	84503
CCDS4256.1	56122
CCDS42587.1	54854
CCDS42610.1	79168
CCDS42629.1	284417
CCDS42655.1	9687
CCDS4275.1	2246
CCDS42787.1	494513
CCDS42794.1	56171
CCDS42955.1	386679
CCDS42991.1	388886
CCDS43002.1	23762
CCDS43027.1	27127
CCDS43090.1	10869
CCDS43148.1	11343
CCDS43226.1	1259
CCDS43252.1	6622
CCDS43307.1	56979
CCDS43331.1	22987
CCDS4336.1	3702
CCDS4339.1	11063
CCDS43515.1	80129
CCDS43555.1	221833
CCDS43597.1	135886
CCDS43620.1	255374
CCDS43677.1	29803
CCDS43699.1	245910
CCDS43700.1	653423
CCDS43712.1	728957
CCDS43798.1	26206
CCDS43837.1	7091
CCDS4391.1	51617
CCDS43954.1	728242
CCDS4396.1	10814
CCDS44111.1	149175
CCDS44195.1	55924
CCDS44481.1	2674
CCDS44490.1	1755
CCDS44513.1	4588
CCDS4452.1	255426
CCDS44591.1	6688
CCDS4464.1	81786
CCDS44680.1	143570
CCDS44712.1	154810
CCDS4478.1	5272
CCDS44818.1	196500
CCDS44825.1	341392
CCDS44836.1	83445
CCDS44851.1	728858
CCDS44929.1	64333
CCDS45048.1	26512
CCDS45087.1	51292
CCDS45125.1	23224
CCDS4517.1	9247
CCDS45271.1	6095
CCDS45300.1	5371
CCDS45330.1	64506
CCDS45449.1	3566
CCDS45529.1	197257
CCDS45656.1	6871
CCDS45667.1	2064
CCDS4569.1	3024
CCDS4574.1	8335
CCDS45755.1	1636
CCDS45770.1	94015
CCDS45811.1	25794
CCDS45825.1	645369
CCDS4584.1	8347
CCDS45871.1	8932
CCDS4588.1	8344
CCDS45882.1	596
CCDS45909.1	29985
CCDS4592.1	8343
CCDS4595.1	3012
CCDS46004.1	23476
CCDS46006.1	64926
CCDS4601.1	8345
CCDS46088.1	973
CCDS4616.1	29777
CCDS4627.1	8357
CCDS46338.1	388960
CCDS46409.1	728378
CCDS46444.1	8647
CCDS46465.1	57703
CCDS46479.1	23451
CCDS46524.1	116255
CCDS46547.1	55230
CCDS46606.1	8785
CCDS46626.1	149986
CCDS46718.1	150365
CCDS46724.1	29780
CCDS46762.1	2199
CCDS46799.1	6331
CCDS46832.1	3373
CCDS46956.1	23043
CCDS46983.1	2257
CCDS47035.1	80333
CCDS47077.1	25849
CCDS4728.1	717
CCDS47328.1	348938
CCDS4737.1	1388
CCDS47431.1	9587
CCDS47524.1	5154
CCDS47528.1	9907
CCDS4753.1	3118
CCDS47543.1	221981
CCDS47739.1	57541
CCDS47747.1	3757
CCDS47816.1	2675
CCDS4793.1	29993
CCDS4797.1	6882
CCDS48047.1	2889
CCDS48084.1	2824
CCDS481.1	149466
CCDS4865.1	2979
CCDS4876.1	27232
CCDS4930.1	5232
CCDS4935.1	5314
CCDS4945.1	2938
CCDS4946.1	221357
CCDS5006.1	3354
CCDS5050.1	57531
CCDS5079.1	2830
CCDS5109.1	221301
CCDS519.1	84842
CCDS5263.1	117289
CCDS5277.1	6581
CCDS5291.1	285800
CCDS5324.1	79778
CCDS53542.1	51207
CCDS53598.1	255725
CCDS5360.1	25928
CCDS53663.1	89
CCDS5370.1	3696
CCDS5372.1	221833
CCDS53748.1	259292
CCDS54.1	55966
CCDS5406.1	3202
CCDS545.1	199974
CCDS5451.1	353345
CCDS54766.1	285525
CCDS5478.1	58498
CCDS5486.1	816
CCDS54912.1	56147
CCDS55557.1	57135
CCDS5588.1	80761
CCDS5608.1	5243
CCDS5626.1	30816
CCDS5671.2	221785
CCDS5698.1	26261
CCDS5786.1	6561
CCDS5863.1	673
CCDS5878.1	135932
CCDS5915.1	9311
CCDS592.1	26027
CCDS5961.1	1669
CCDS5974.1	8658
CCDS5999.1	286097
CCDS6077.1	11030
CCDS6105.1	54904
CCDS6206.1	63978
CCDS636.1	23169
CCDS6409.2	225689
CCDS6417.1	51236
CCDS6452.1	6505
CCDS6458.1	11172
CCDS6460.1	6019
CCDS6481.1	203238
CCDS6489.1	54801
CCDS6555.1	84688
CCDS6558.1	1271
CCDS6569.1	10850
CCDS6622.2	5239
CCDS6625.1	5568
CCDS6652.1	5125
CCDS6687.1	54769
CCDS6771.1	10880
CCDS6842.1	5742
CCDS686.1	5737
CCDS6941.2	286336
CCDS7032.1	2902
CCDS7092.1	57118
CCDS7167.2	119180
CCDS7192.1	8325
CCDS724.1	23507
CCDS7243.1	29974
CCDS7279.1	3189
CCDS7309.1	219699
CCDS7352.1	3778
CCDS7353.2	9231
CCDS7371.1	387695
CCDS7389.1	8513
CCDS7411.1	10556
CCDS7435.1	1562
CCDS7484.1	1244
CCDS7526.1	30819
CCDS7564.2	4601
CCDS7583.1	79949
CCDS7634.1	36
CCDS7647.1	118856
CCDS7657.1	5791
CCDS7668.1	170393
CCDS7732.1	430
CCDS7751.1	81285
CCDS7763.1	3263
CCDS7764.1	10612
CCDS7840.1	3948
CCDS7934.1	91252
CCDS7962.1	710
CCDS8002.1	220001
CCDS8059.1	83706
CCDS8112.1	5017
CCDS8117.1	1521
CCDS8133.1	256472
CCDS8150.1	6712
CCDS8220.1	5031
CCDS823.1	9122
CCDS8257.1	4718
CCDS8285.1	50507
CCDS8351.1	1410
CCDS8367.1	7704
CCDS8423.1	9099
CCDS8447.1	116337
CCDS8452.1	23584
CCDS8455.1	54538
CCDS8476.1	3758
CCDS8531.1	10566
CCDS855.2	333926
CCDS8595.1	8076
CCDS8634.1	50839
CCDS8642.1	5542
CCDS8663.1	55729
CCDS8669.1	4256
CCDS8745.1	84216
CCDS8751.1	347902
CCDS8754.1	8909
CCDS8771.1	27289
CCDS8776.1	7471
CCDS8793.1	362
CCDS8817.1	160622
CCDS8833.1	140807
CCDS8865.1	3229
CCDS8879.1	25946
CCDS8978.1	8445
CCDS8989.1	4069
CCDS9027.1	55117
CCDS9039.1	1634
CCDS9049.1	10154
CCDS9087.1	50511
CCDS9104.1	255394
CCDS9106.1	5992
CCDS9176.1	6926
CCDS9196.1	4440
CCDS9242.1	57605
CCDS929.1	2702
CCDS9321.1	387496
CCDS9339.1	122046
CCDS9349.1	90627
CCDS9354.1	9201
CCDS9415.1	81602
CCDS9437.1	11061
CCDS9448.1	688
CCDS9468.1	2262
CCDS9481.1	266722
CCDS9565.1	57447
CCDS9577.1	4323
CCDS9594.2	51310
CCDS9646.1	112399
CCDS9662.1	5083
CCDS9692.1	122773
CCDS990.1	8394
CCDS9943.1	623
CCDS9962.1	57596
CCDS9991.1	122622

## Sheet: Human CrossAligns
CCDS ID	GeneID
CCDS100.2	80045
CCDS10003.1	1397
CCDS10004.1	1396
CCDS10013.1	7681
CCDS10014.1	4692
CCDS10017.1	6638
CCDS10025.1	51621
CCDS10033.1	161779
CCDS1004.1	6097
CCDS10041.1	70
CCDS10052.1	90427
CCDS10054.1	56924
CCDS1006.1	117145
CCDS10067.1	6692
CCDS10068.1	171177
CCDS10085.1	825
CCDS10099.1	117155
CCDS10122.1	2628
CCDS10125.1	7782
CCDS10131.1	2252
CCDS10133.1	11001
CCDS10134.1	3067
CCDS10144.1	29767
CCDS1016.1	353143
CCDS10163.1	8854
CCDS10164.1	8854
CCDS10177.1	6095
CCDS10178.1	6095
CCDS10179.1	6095
CCDS10188.1	23604
CCDS10200.1	51285
CCDS10203.1	8483
CCDS10213.2	84465
CCDS10237.1	56906
CCDS10240.1	123228
CCDS10260.1	3671
CCDS10264.1	10620
CCDS10268.1	1543
CCDS10296.1	10518
CCDS10299.2	55466
CCDS103.1	84275
CCDS10317.1	3603
CCDS10329.2	54993
CCDS1033.1	6707
CCDS10339.1	64410
CCDS10355.1	55897
CCDS10356.1	290
CCDS10365.1	2242
CCDS10377.1	91947
CCDS10381.1	145748
CCDS1043.1	6274
CCDS10437.2	64718
CCDS10450.1	6123
CCDS10456.1	9143
CCDS10460.1	25837
CCDS10463.1	283870
CCDS1047.1	6271
CCDS10476.1	83886
CCDS10483.1	79412
CCDS10484.1	79412
CCDS10492.1	64386
CCDS10495.1	7760
CCDS10505.1	146434
CCDS10507.1	1773
CCDS1051.1	4881
CCDS10514.1	114990
CCDS10523.1	79641
CCDS10526.1	5493
CCDS10540.1	80063
CCDS10545.1	28955
CCDS10546.1	8651
CCDS10548.1	116028
CCDS10549.1	8303
CCDS10568.1	368
CCDS10580.1	124152
CCDS10581.1	51704
CCDS10594.1	55567
CCDS10608.1	6340
CCDS10609.1	6338
CCDS10627.1	79831
CCDS10643.1	487
CCDS10654.1	112476
CCDS10670.1	6911
CCDS10671.2	79153
CCDS10673.1	11151
CCDS10677.1	29895
CCDS10678.1	1731
CCDS10683.1	92595
CCDS10685.1	146540
CCDS10694.1	1489
CCDS10698.1	80270
CCDS10711.1	3687
CCDS10730.1	94160
CCDS10743.1	85407
CCDS10752.1	4313
CCDS10757.1	2775
CCDS10777.1	51090
CCDS10787.1	84229
CCDS10802.1	1006
CCDS10804.1	1003
CCDS1082.2	127579
CCDS10835.1	51673
CCDS10846.2	55815
CCDS10869.1	999
CCDS10871.1	3038
CCDS1090.1	1944
CCDS10913.1	197257
CCDS10928.1	4094
CCDS10932.1	123775
CCDS10933.1	2653
CCDS10940.1	54550
CCDS10949.1	83716
CCDS10956.1	3394
CCDS10957.2	2294
CCDS10965.1	763
CCDS1097.1	80128
CCDS10982.1	1800
CCDS11011.1	5345
CCDS11038.1	84254
CCDS11039.1	84254
CCDS11048.1	342527
CCDS11058.1	1145
CCDS11064.1	388324
CCDS11068.1	7775
CCDS11086.1	162515
CCDS1109.1	5313
CCDS11104.1	284114
CCDS11123.1	124637
CCDS11130.1	59344
CCDS11139.1	22899
CCDS11141.1	124751
CCDS11148.1	9423
CCDS11149.2	146845
CCDS11152.1	8522
CCDS11153.1	4626
CCDS11154.1	4622
CCDS11155.1	4619
CCDS11156.1	4620
CCDS11160.1	1770
CCDS11177.1	7314
CCDS11182.1	201164
CCDS11184.1	55090
CCDS11208.1	4239
CCDS11212.1	218
CCDS11213.1	9706
CCDS11222.1	3965
CCDS11239.1	147011
CCDS11252.2	84940
CCDS11261.1	55803
CCDS11273.1	8851
CCDS11274.1	26022
CCDS11276.1	40
CCDS11290.1	54752
CCDS11292.1	146862
CCDS1132.1	64218
CCDS11324.1	6928
CCDS1134.1	632
CCDS11342.1	8557
CCDS11345.1	2886
CCDS11363.1	51195
CCDS11396.1	3860
CCDS11397.1	3860
CCDS11400.1	3861
CCDS11401.1	3868
CCDS11402.1	3872
CCDS11435.1	2826
CCDS11437.1	10266
CCDS11452.1	8153
CCDS11475.1	124801
CCDS11486.1	4185
CCDS11487.1	10052
CCDS11492.1	10882
CCDS11508.1	388394
CCDS11510.1	4635
CCDS11520.1	80320
CCDS11529.1	3214
CCDS11530.1	3215
CCDS11532.1	3217
CCDS11545.1	2793
CCDS11546.1	51225
CCDS11547.1	162466
CCDS11561.1	1277
CCDS11568.1	1101
CCDS11570.1	55040
CCDS11585.1	3131
CCDS11587.1	55273
CCDS11588.1	58488
CCDS11589.1	9241
CCDS11609.1	5414
CCDS11610.1	5414
CCDS11616.1	284161
CCDS11627.2	6909
CCDS11629.1	9496
CCDS11632.1	146779
CCDS11635.1	162333
CCDS11637.1	1636
CCDS11641.1	80774
CCDS11679.1	54757
CCDS11680.1	10351
CCDS11681.1	10350
CCDS11746.1	114757
CCDS11747.1	10610
CCDS11764.1	84733
CCDS1181.1	9447
CCDS11828.1	84034
CCDS11849.1	147495
CCDS11905.1	64762
CCDS11923.2	26040
CCDS11936.1	4092
CCDS11940.2	220136
CCDS11949.1	55520
CCDS11956.1	162681
CCDS11959.1	80323
CCDS1196.1	477
CCDS11960.1	6925
CCDS1197.1	480
CCDS1198.2	844
CCDS11981.1	596
CCDS11984.1	89777
CCDS11995.1	92126
CCDS120.2	54897
CCDS12035.1	610
CCDS12076.1	113179
CCDS12091.1	2788
CCDS12099.1	58492
CCDS12100.1	79816
CCDS1212.1	142683
CCDS12132.1	126282
CCDS1215.1	257106
CCDS12168.1	10382
CCDS12178.1	92960
CCDS12199.1	256949
CCDS12206.1	81794
CCDS12221.1	93145
CCDS12229.1	9294
CCDS12240.1	53637
CCDS1225.1	2207
CCDS12259.1	126074
CCDS12263.1	1264
CCDS12265.1	54
CCDS12273.1	163049
CCDS12283.1	83546
CCDS12285.1	10661
CCDS1229.2	4359
CCDS12292.1	4066
CCDS12309.1	5731
CCDS1231.1	3310
CCDS12326.1	4854
CCDS12353.1	83878
CCDS12354.2	126549
CCDS12366.1	3718
CCDS12372.1	5864
CCDS12403.1	83983
CCDS12405.1	148113
CCDS12407.1	9170
CCDS12421.2	57616
CCDS12426.1	91442
CCDS12429.1	126248
CCDS12430.1	4037
CCDS12431.1	56301
CCDS12434.1	79047
CCDS12441.1	6324
CCDS1246.1	5087
CCDS12467.1	495
CCDS12475.1	126393
CCDS12486.1	25999
CCDS12492.1	7705
CCDS12494.1	84924
CCDS12500.1	92285
CCDS12505.1	51276
CCDS12509.1	94274
CCDS12513.1	9424
CCDS12514.2	57828
CCDS12516.1	199720
CCDS12522.1	126432
CCDS12546.1	8857
CCDS12556.1	57716
CCDS12568.1	1548
CCDS12569.1	1549
CCDS12572.1	1572
CCDS12573.1	29785
CCDS12579.1	80776
CCDS12595.1	2901
CCDS12603.1	284339
CCDS12609.1	634
CCDS12625.1	79177
CCDS12627.1	199731
CCDS12641.1	56971
CCDS12647.1	348
CCDS12659.1	1158
CCDS12669.1	2828
CCDS12671.1	2696
CCDS12679.1	4858
CCDS12688.2	147906
CCDS12716.1	55260
CCDS12719.1	2906
CCDS12728.1	1628
CCDS12731.1	54922
CCDS12736.1	51171
CCDS12748.1	3972
CCDS1275.1	1805
CCDS12755.1	3743
CCDS12757.1	64130
CCDS12771.1	57333
CCDS12781.1	80199
CCDS12793.1	3748
CCDS12794.1	9476
CCDS12796.1	284361
CCDS12800.1	6320
CCDS12832.1	89790
CCDS12845.1	59348
CCDS12848.1	9668
CCDS12854.1	55769
CCDS12867.1	5582
CCDS12868.1	59284
CCDS12882.1	147798
CCDS12893.1	57348
CCDS1290.1	5396
CCDS12923.1	3589
CCDS1293.1	2327
CCDS12930.1	147808
CCDS1294.1	2326
CCDS12945.1	57573
CCDS12947.1	58491
CCDS12950.1	57343
CCDS12952.1	256051
CCDS12954.1	55659
CCDS12959.1	90233
CCDS12961.1	79891
CCDS12963.1	79818
CCDS12968.1	80095
CCDS12969.1	284312
CCDS12975.1	342945
CCDS12981.1	25799
CCDS130.1	26232
CCDS13022.1	140885
CCDS13028.1	79175
CCDS13033.1	56265
CCDS1305.2	8995
CCDS13061.1	116835
CCDS13063.2	25876
CCDS13070.1	55317
CCDS13074.1	11237
CCDS13083.1	9770
CCDS13104.1	5332
CCDS13105.1	5332
CCDS13121.1	23767
CCDS13125.1	5126
CCDS13167.1	84532
CCDS1319.1	460
CCDS13195.1	140706
CCDS13217.1	51297
CCDS13225.1	11264
CCDS13226.1	11264
CCDS13237.1	84557
CCDS13238.1	84557
CCDS13242.2	2686
CCDS13278.1	60436
CCDS13282.1	84174
CCDS13283.1	84174
CCDS13296.1	4826
CCDS13297.1	4826
CCDS13309.1	26051
CCDS13311.1	9935
CCDS13325.1	57158
CCDS13335.1	100
CCDS13348.1	8785
CCDS13349.1	11317
CCDS13352.1	27296
CCDS13365.1	280664
CCDS13375.1	7125
CCDS13384.1	140825
CCDS13402.1	81031
CCDS13408.1	55959
CCDS13409.2	55959
CCDS13410.1	57580
CCDS13419.1	5740
CCDS13431.2	140876
CCDS13450.1	116151
CCDS13460.1	5105
CCDS13462.1	56937
CCDS13463.1	56937
CCDS13464.1	56937
CCDS13475.1	81027
CCDS1348.1	6004
CCDS13483.1	5509
CCDS1350.1	80896
CCDS13532.1	8771
CCDS13552.1	54345
CCDS13575.1	2551
CCDS13579.1	11096
CCDS13613.1	56246
CCDS13657.1	2078
CCDS13658.1	2078
CCDS13666.1	6450
CCDS13673.1	4599
CCDS13675.1	54101
CCDS13681.1	9619
CCDS13682.1	9619
CCDS13683.1	9619
CCDS13688.1	89765
CCDS13697.1	11077
CCDS13731.1	10841
CCDS13735.1	54058
CCDS13751.1	51807
CCDS13752.1	11274
CCDS13754.1	5625
CCDS13763.2	7122
CCDS13764.1	5413
CCDS13769.1	79680
CCDS1377.1	5997
CCDS13779.1	91179
CCDS13789.1	23119
CCDS13805.1	9609
CCDS13821.1	2953
CCDS13877.1	266629
CCDS13878.1	284904
CCDS13882.1	339665
CCDS13883.1	150290
CCDS13893.1	113791
CCDS13903.1	6527
CCDS13911.1	7078
CCDS13912.1	9215
CCDS13917.1	4151
CCDS13924.1	80833
CCDS13934.1	4689
CCDS13941.1	164656
CCDS13943.1	114904
CCDS13946.1	27128
CCDS13947.1	4242
CCDS1397.1	5788
CCDS1398.1	5788
CCDS13987.1	5155
CCDS13994.2	4248
CCDS14014.1	7008
CCDS14048.1	80274
CCDS14058.1	55615
CCDS14059.1	55615
CCDS1406.1	55765
CCDS14067.1	2192
CCDS14068.1	2192
CCDS14069.1	2192
CCDS1407.1	779
CCDS14071.1	55267
CCDS14092.1	55586
CCDS14097.2	113730
CCDS14102.1	11158
CCDS1412.1	23612
CCDS14121.1	8908
CCDS14125.1	5613
CCDS14130.1	3730
CCDS14140.1	395
CCDS14142.1	395
CCDS14151.1	51284
CCDS14152.1	51311
CCDS14155.1	25975
CCDS14158.1	2824
CCDS14161.1	2187
CCDS14163.1	140462
CCDS14166.1	2277
CCDS14219.1	4113
CCDS14231.1	1756
CCDS14232.1	1756
CCDS14234.1	1756
CCDS1424.1	59352
CCDS14242.1	1536
CCDS14248.1	7102
CCDS14261.1	4129
CCDS14282.1	5199
CCDS14293.1	92745
CCDS14303.1	7454
CCDS14314.1	3750
CCDS14316.1	90060
CCDS14349.1	54328
CCDS1435.1	1116
CCDS14357.1	65267
CCDS14366.1	212
CCDS1437.1	7832
CCDS14373.1	11279
CCDS14376.1	7789
CCDS14377.2	139285
CCDS1438.1	5549
CCDS14384.3	9843
CCDS14385.1	9843
CCDS14386.1	60401
CCDS14391.1	1947
CCDS14394.1	1896
CCDS14406.1	3561
CCDS14407.1	54413
CCDS14411.1	26548
CCDS14426.1	6567
CCDS14444.1	9452
CCDS14455.1	117154
CCDS14482.1	695
CCDS14490.1	9823
CCDS1450.1	388730
CCDS14517.1	26280
CCDS14520.1	79589
CCDS14521.1	79589
CCDS14543.1	1287
CCDS14546.1	55916
CCDS14553.1	91851
CCDS14570.1	11254
CCDS14571.1	90293
CCDS14604.1	2892
CCDS14605.1	2892
CCDS14637.1	2239
CCDS14638.1	2719
CCDS14672.1	23641
CCDS14687.1	91966
CCDS14721.1	633
CCDS14722.1	492
CCDS14724.1	1852
CCDS14726.1	6535
CCDS1473.1	9214
CCDS14738.2	5973
CCDS14739.1	8269
CCDS1475.1	79098
CCDS14757.1	8517
CCDS14764.1	100272147
CCDS14767.1	1193
CCDS14781.1	8287
CCDS14782.1	8653
CCDS14794.1	8284
CCDS14795.1	9086
CCDS1489.1	3290
CCDS1491.1	148304
CCDS1492.1	3664
CCDS1527.1	3142
CCDS1529.1	11221
CCDS1530.2	79802
CCDS1533.1	64853
CCDS1569.1	57165
CCDS1573.1	92815
CCDS1578.1	58
CCDS1608.1	4811
CCDS1613.1	88
CCDS1643.1	7173
CCDS1644.1	7173
CCDS1646.1	7173
CCDS1657.1	9781
CCDS1659.1	3398
CCDS1688.1	81553
CCDS1689.1	7447
CCDS1692.1	3790
CCDS1716.1	51277
CCDS1727.1	3777
CCDS1733.1	11117
CCDS1736.1	84696
CCDS174.1	4237
CCDS1743.1	7781
CCDS1745.2	57159
CCDS1746.2	57159
CCDS1754.1	200634
CCDS1774.1	30845
CCDS1775.1	7498
CCDS179.1	51702
CCDS1793.1	1545
CCDS1806.1	6546
CCDS1826.1	90423
CCDS1833.1	4072
CCDS1835.1	56660
CCDS1840.1	286749
CCDS1861.1	53335
CCDS1862.1	53335
CCDS1873.1	5013
CCDS1887.1	5341
CCDS1910.1	165530
CCDS1911.1	25806
CCDS1930.1	72
CCDS1936.1	57835
CCDS1937.1	57835
CCDS1983.2	6439
CCDS1985.1	84913
CCDS2.2	148398
CCDS2013.1	30818
CCDS2027.1	200539
CCDS2036.1	11320
CCDS2039.1	51601
CCDS2055.1	3554
CCDS2064.1	130827
CCDS2101.1	3552
CCDS2102.1	3553
CCDS2116.1	150472
CCDS213.1	57576
CCDS2149.1	84826
CCDS2170.1	2863
CCDS218.1	5909
CCDS2188.1	130574
CCDS2212.1	3694
CCDS2216.1	1803
CCDS223.1	54361
CCDS2232.1	4036
CCDS2233.1	129880
CCDS2234.1	10324
CCDS2259.1	151556
CCDS2269.1	3233
CCDS2271.1	3231
CCDS2285.1	5136
CCDS2289.1	142679
CCDS2293.1	10203
CCDS2297.1	1281
CCDS2299.1	30061
CCDS231.1	3352
CCDS2310.1	6775
CCDS2314.1	23671
CCDS2350.1	65061
CCDS2354.1	130026
CCDS236.1	1870
CCDS2369.1	8745
CCDS2384.1	4133
CCDS2385.1	4133
CCDS2389.1	33
CCDS2390.1	4632
CCDS2391.1	4632
CCDS2405.1	3488
CCDS2423.1	1593
CCDS247.1	58985
CCDS2471.1	55022
CCDS2472.1	130888
CCDS2499.1	389084
CCDS250.1	163702
CCDS2505.1	54600
CCDS2506.1	54577
CCDS2507.1	54578
CCDS2508.1	54578
CCDS2509.1	54659
CCDS2510.1	54658
CCDS2516.1	57007
CCDS2520.1	64284
CCDS2541.1	2859
CCDS2572.1	9901
CCDS2601.1	491
CCDS2616.1	7476
CCDS2642.1	5915
CCDS265.1	57134
CCDS2669.1	3680
CCDS2689.1	25924
CCDS2691.1	956
CCDS270.1	5051
CCDS2721.1	57456
CCDS2726.1	7123
CCDS2739.1	1234
CCDS2746.1	4634
CCDS2757.1	10675
CCDS276.1	10256
CCDS2769.1	11277
CCDS2773.1	1294
CCDS2791.1	200942
CCDS28.2	64856
CCDS2804.1	389119
CCDS2816.1	3373
CCDS2817.1	3373
CCDS2831.1	1154
CCDS2852.1	132158
CCDS2857.1	7134
CCDS2872.1	776
CCDS2898.1	8618
CCDS2899.1	8618
CCDS2903.1	56999
CCDS2920.1	3355
CCDS2922.1	2042
CCDS2928.1	84100
CCDS294.2	115572
CCDS2964.1	257144
CCDS2972.1	55779
CCDS2981.1	26137
CCDS2985.1	7348
CCDS2990.1	141
CCDS2995.1	8856
CCDS3003.1	3059
CCDS3022.1	111
CCDS3027.1	8997
CCDS3028.1	8997
CCDS3034.1	10840
CCDS3036.1	28999
CCDS305.1	2268
CCDS30569.2	79258
CCDS30574.1	54626
CCDS30604.1	23254
CCDS30611.1	27129
CCDS30655.1	27293
CCDS30656.1	27293
CCDS30669.1	2701
CCDS30687.1	9783
CCDS30713.1	91408
CCDS30742.1	5142
CCDS30743.1	5142
CCDS30744.1	84251
CCDS30759.1	5737
CCDS30760.1	148418
CCDS30795.1	57463
CCDS3080.1	7018
CCDS3082.1	51560
CCDS30829.1	284615
CCDS30856.1	6097
CCDS30870.1	4014
CCDS30877.1	126669
CCDS30913.1	391123
CCDS30914.1	25790
CCDS30918.1	257106
CCDS30927.1	127943
CCDS30948.1	126859
CCDS3095.1	51208
CCDS3096.1	199221
CCDS30965.1	23046
CCDS30966.1	5317
CCDS30967.1	5317
CCDS30968.1	7139
CCDS30969.1	7139
CCDS30971.1	59352
CCDS30972.1	59352
CCDS30976.1	2331
CCDS30989.1	115019
CCDS30990.1	115019
CCDS3101.2	83850
CCDS31011.1	947
CCDS31034.1	55061
CCDS31045.1	7483
CCDS31046.1	200205
CCDS31055.1	27185
CCDS31070.1	64388
CCDS31071.1	6000
CCDS31087.1	93474
CCDS3110.2	5947
CCDS3112.1	64084
CCDS31136.1	54522
CCDS31137.1	54522
CCDS31153.1	414149
CCDS31155.1	8516
CCDS31163.1	399726
CCDS31167.1	54518
CCDS31186.1	6387
CCDS31215.1	27143
CCDS31224.1	51207
CCDS31225.1	51207
CCDS31232.1	219348
CCDS31252.1	10580
CCDS31253.1	10580
CCDS31254.1	10580
CCDS31255.1	10580
CCDS31256.1	10580
CCDS31269.1	79955
CCDS31272.1	5662
CCDS31281.1	80217
CCDS31282.1	159686
CCDS31286.1	84632
CCDS31287.1	84632
CCDS31298.1	2263
CCDS31303.1	196792
CCDS31309.1	92565
CCDS31326.1	338440
CCDS31333.1	7136
CCDS31376.1	3045
CCDS3141.1	1356
CCDS31460.1	25891
CCDS31478.1	4038
CCDS31577.1	9066
CCDS31597.1	9379
CCDS31598.1	10235
CCDS31601.1	55561
CCDS31641.1	4135
CCDS31673.1	57569
CCDS31684.1	56649
CCDS31687.1	143941
CCDS3172.1	4311
CCDS31724.1	89944
CCDS31735.1	716
CCDS31762.1	387849
CCDS31765.1	441631
CCDS31803.1	5463
CCDS31804.1	94
CCDS31813.1	3071
CCDS31829.1	5959
CCDS31839.1	9880
CCDS31848.1	25895
CCDS31851.1	283417
CCDS31867.1	4254
CCDS31868.1	4254
CCDS31895.1	#N/A
CCDS31927.1	4326
CCDS31939.1	7574
CCDS31940.1	7637
CCDS31948.1	479
CCDS31964.1	94240
CCDS31986.1	27253
CCDS32053.1	79178
CCDS32060.1	4857
CCDS32061.1	4857
CCDS32069.1	122525
CCDS32071.1	140801
CCDS32089.1	145407
CCDS32093.1	161291
CCDS32096.1	2100
CCDS32117.1	641371
CCDS32120.1	91750
CCDS3214.1	56648
CCDS32148.1	3429
CCDS32150.1	12
CCDS32154.1	2009
CCDS32155.1	2009
CCDS32196.1	90427
CCDS32207.1	825
CCDS32214.1	161823
CCDS32216.1	117155
CCDS32224.1	80031
CCDS32225.1	80031
CCDS32226.1	80031
CCDS32227.1	80031
CCDS32228.1	80031
CCDS32229.1	80031
CCDS32271.1	348093
CCDS32276.2	79400
CCDS32283.1	196996
CCDS32289.1	388135
CCDS32291.1	1583
CCDS32315.1	54993
CCDS32316.1	54993
CCDS32330.1	342132
CCDS32359.1	64718
CCDS32364.1	197342
CCDS32380.1	7727
CCDS3239.1	6657
CCDS3242.1	27074
CCDS32433.1	3683
CCDS32434.1	#N/A
CCDS32437.1	493829
CCDS32445.1	23090
CCDS3245.2	89857
CCDS32450.1	1066
CCDS32465.1	26231
CCDS32483.1	83449
CCDS32493.1	124359
CCDS32545.1	147040
CCDS32549.1	6665
CCDS32581.1	56953
CCDS32588.1	147166
CCDS32592.1	3965
CCDS3266.1	8646
CCDS32664.1	339201
CCDS32669.1	124783
CCDS32670.1	201176
CCDS3268.1	2049
CCDS32724.1	2905
CCDS32739.1	2302
CCDS3274.1	1608
CCDS32749.1	147138
CCDS32779.1	284207
CCDS32782.1	81035
CCDS32793.1	753
CCDS32794.1	753
CCDS32804.1	125488
CCDS32808.1	143471
CCDS3284.1	9370
CCDS3285.1	6480
CCDS32857.1	5064
CCDS32858.1	5064
CCDS32861.1	116444
CCDS32881.1	400673
CCDS32958.1	80726
CCDS32962.1	9244
CCDS32966.1	284439
CCDS32971.1	94039
CCDS32978.1	80264
CCDS33.1	9906
CCDS33008.2	8193
CCDS33011.1	6261
CCDS3302.2	151963
CCDS3303.1	57110
CCDS33035.1	5452
CCDS33063.1	728
CCDS33068.1	126147
CCDS33089.1	79898
CCDS33095.1	162967
CCDS33106.1	57348
CCDS33110.1	5794
CCDS33132.2	388567
CCDS33138.1	388569
CCDS3314.1	200931
CCDS33159.2	165082
CCDS33168.1	151056
CCDS33173.1	81606
CCDS33174.1	58484
CCDS33214.2	9938
CCDS33240.1	150572
CCDS33245.1	30818
CCDS33251.1	10865
CCDS33258.1	3899
CCDS33295.1	7852
CCDS3331.1	84223
CCDS33312.1	6328
CCDS33313.1	6326
CCDS33314.1	6326
CCDS33336.1	65977
CCDS33344.1	5136
CCDS33350.1	1290
CCDS33366.1	7855
CCDS33369.1	4133
CCDS33383.1	1674
CCDS33385.1	130612
CCDS33390.1	92737
CCDS33402.1	54576
CCDS33403.1	54575
CCDS33404.1	54579
CCDS33405.1	54657
CCDS33409.1	1293
CCDS33410.2	1293
CCDS33412.1	1293
CCDS33418.1	285193
CCDS33423.1	50636
CCDS33427.1	64090
CCDS33435.1	7053
CCDS33460.1	3055
CCDS33463.1	170487
CCDS33473.1	128486
CCDS33490.1	128553
CCDS33524.1	9510
CCDS33525.1	29104
CCDS33526.1	29104
CCDS3353.1	2261
CCDS33530.1	2897
CCDS3354.1	2261
CCDS33550.1	54065
CCDS33557.1	54014
CCDS33560.1	6450
CCDS33599.2	128977
CCDS336.1	4146
CCDS3360.1	353497
CCDS33617.1	653689
CCDS33642.1	114794
CCDS33647.1	23467
CCDS33648.1	200316
CCDS33650.1	5155
CCDS33654.1	79879
CCDS33670.1	150383
CCDS33683.1	11158
CCDS33689.1	9901
CCDS33691.1	375323
CCDS33700.1	51738
CCDS33701.1	491
CCDS33709.1	8292
CCDS33732.1	643853
CCDS33740.1	253639
CCDS33757.2	4485
CCDS3376.1	27065
CCDS33768.1	23166
CCDS33771.1	201625
CCDS33786.1	317649
CCDS33789.1	23024
CCDS33817.1	285335
CCDS33862.1	51208
CCDS33872.1	285195
CCDS3388.1	5522
CCDS33886.1	151742
CCDS33895.1	131118
CCDS33925.1	347
CCDS33929.1	255758
CCDS33934.1	10861
CCDS33939.1	152877
CCDS33971.1	5099
CCDS3400.1	94031
CCDS34008.1	2920
CCDS34046.1	255743
CCDS34047.1	113612
CCDS34064.1	54510
CCDS34082.1	6423
CCDS34085.1	2982
CCDS34088.1	201725
CCDS34089.1	4886
CCDS3410.1	579
CCDS34103.1	9848
CCDS34132.1	79192
CCDS3414.1	114905
CCDS3416.1	683
CCDS34163.1	345651
CCDS34173.1	64924
CCDS34175.1	153562
CCDS34188.1	10788
CCDS342.1	2170
CCDS34211.1	55521
CCDS34236.1	645121
CCDS34244.1	492311
CCDS34255.1	56139
CCDS34261.1	153768
CCDS34262.1	153768
CCDS34276.1	972
CCDS34297.1	54825
CCDS34307.1	23138
CCDS34311.1	9509
CCDS34316.1	4056
CCDS34337.1	7020
CCDS34340.1	4739
CCDS3435.1	10568
CCDS34355.1	114821
CCDS3438.1	886
CCDS34413.1	3305
CCDS34414.1	3303
CCDS34420.1	4855
CCDS34488.1	134728
CCDS34489.1	55603
CCDS34505.1	639
CCDS34513.1	619208
CCDS34549.1	387082
CCDS34563.1	94120
CCDS34574.1	7058
CCDS34605.1	4223
CCDS34629.1	64005
CCDS34645.2	7697
CCDS34646.1	168374
CCDS3466.1	10396
CCDS34673.1	948
CCDS34676.1	223117
CCDS34682.1	1278
CCDS34703.1	10734
CCDS34707.1	7036
CCDS34722.1	5649
CCDS34727.1	222255
CCDS3477.1	10699
CCDS34771.1	7984
CCDS34788.1	3110
CCDS3479.1	152519
CCDS34852.1	6542
CCDS34862.1	541565
CCDS34869.1	148
CCDS34871.1	51435
CCDS34886.1	6422
CCDS3490.1	65997
CCDS34905.1	389668
CCDS34931.1	79977
CCDS34936.1	5168
CCDS34938.1	7373
CCDS3495.1	5156
CCDS3496.1	3815
CCDS3497.1	3791
CCDS34981.1	403313
CCDS34990.1	7306
CCDS34992.1	340485
CCDS34999.1	286319
CCDS3501.1	10874
CCDS35017.1	347252
CCDS35062.1	286223
CCDS3507.1	84525
CCDS35099.1	114299
CCDS35102.2	401546
CCDS35107.1	2790
CCDS35110.1	114987
CCDS3513.1	2044
CCDS3514.1	2044
CCDS35142.1	89853
CCDS35169.1	169436
CCDS35184.1	389816
CCDS35188.1	441478
CCDS35189.1	85026
CCDS35202.1	7114
CCDS35206.1	2824
CCDS35207.1	2824
CCDS35208.1	140462
CCDS35222.1	139425
CCDS35277.1	57477
CCDS35302.1	65267
CCDS35303.1	212
CCDS35305.2	90736
CCDS35319.2	1896
CCDS35323.1	56159
CCDS35356.1	340543
CCDS35366.1	1287
CCDS35420.1	389898
CCDS35440.1	492
CCDS35441.1	26576
CCDS35459.1	8263
CCDS3549.1	8671
CCDS35499.1	113177
CCDS356.2	56063
CCDS3588.1	651
CCDS3589.1	5593
CCDS3607.1	4825
CCDS3608.1	1040
CCDS3622.1	8404
CCDS3628.1	9429
CCDS3632.1	266812
CCDS3634.1	6622
CCDS3644.1	5161
CCDS3645.1	285555
CCDS3652.1	8649
CCDS3686.1	81579
CCDS3691.1	2028
CCDS3717.2	79625
CCDS3741.1	132321
CCDS3766.1	166785
CCDS3768.1	84068
CCDS3794.1	1519
CCDS3799.1	55314
CCDS3806.1	55016
CCDS3821.1	3248
CCDS3824.1	2823
CCDS3856.1	11076
CCDS3867.1	50805
CCDS3868.1	153572
CCDS3872.2	108
CCDS3881.1	1501
CCDS3919.1	6507
CCDS393.2	339488
CCDS3936.1	729
CCDS395.1	127703
CCDS3972.1	133383
CCDS3976.1	115827
CCDS3983.2	11174
CCDS4015.1	167465
CCDS4017.1	134285
CCDS4036.1	84327
CCDS4042.1	10184
CCDS4044.1	29958
CCDS4051.1	167555
CCDS4052.1	5924
CCDS4053.1	1160
CCDS406.1	55194
CCDS4060.1	1462
CCDS4075.1	317671
CCDS409.2	127700
CCDS4105.1	9315
CCDS4121.1	1036
CCDS41236.2	63976
CCDS41246.1	54897
CCDS41267.1	23254
CCDS41268.1	23254
CCDS4128.1	94033
CCDS41280.1	400745
CCDS41289.1	388610
CCDS41300.1	7579
CCDS41304.1	284654
CCDS41305.1	284656
CCDS41328.1	1580
CCDS41350.1	127255
CCDS41352.1	64123
CCDS41368.1	27159
CCDS41413.1	57111
CCDS41437.1	9910
CCDS41439.1	60676
CCDS41466.1	3776
CCDS4148.1	90624
CCDS41493.1	783
CCDS41494.1	783
CCDS41527.1	387680
CCDS41544.1	11155
CCDS41545.1	11155
CCDS41569.1	259217
CCDS41584.1	8519
CCDS41590.1	9024
CCDS41594.1	7140
CCDS41595.1	7140
CCDS41596.1	7140
CCDS41627.1	258010
CCDS41650.1	219972
CCDS41657.1	751071
CCDS41662.1	5920
CCDS4169.1	6932
CCDS4170.1	6932
CCDS41703.1	80310
CCDS41718.1	54827
CCDS41730.1	63876
CCDS41732.1	11095
CCDS41756.1	11272
CCDS41785.1	3892
CCDS41786.1	3853
CCDS41787.1	#N/A
CCDS41792.1	3223
CCDS41800.1	196403
CCDS41802.1	91419
CCDS41807.1	23426
CCDS41829.1	1240
CCDS41840.1	6910
CCDS41875.1	10129
CCDS41877.1	90634
CCDS4188.1	9547
CCDS41899.1	1602
CCDS41924.1	23428
CCDS4194.1	9499
CCDS41964.1	2877
CCDS420.1	7802
CCDS42031.1	4130
CCDS42063.1	123688
CCDS42069.1	3603
CCDS42072.1	64506
CCDS42098.1	79652
CCDS42100.1	51734
CCDS42105.1	1775
CCDS42108.1	752014
CCDS42113.1	6345
CCDS42123.1	408050
CCDS42139.1	487
CCDS42165.1	84560
CCDS42174.2	#N/A
CCDS42193.1	3250
CCDS42195.1	283927
CCDS42198.1	4094
CCDS42229.1	3090
CCDS42230.1	3090
CCDS42241.1	84622
CCDS42262.1	146845
CCDS42263.1	8522
CCDS42364.1	339210
CCDS42375.1	284018
CCDS4240.1	56136
CCDS4241.1	56135
CCDS4242.1	56134
CCDS42436.1	4645
CCDS42438.1	6925
CCDS42441.1	284293
CCDS42458.1	113177
CCDS42462.1	115196
CCDS42467.1	6915
CCDS42489.1	57662
CCDS42502.1	199692
CCDS42549.1	93099
CCDS42552.1	84807
CCDS42553.1	163183
CCDS4256.1	56122
CCDS42561.1	399473
CCDS42563.1	6261
CCDS42570.1	1549
CCDS42571.1	641649
CCDS42572.1	641649
CCDS42594.1	284361
CCDS42606.1	55769
CCDS42607.1	90333
CCDS4262.1	56098
CCDS42628.1	7137
CCDS4263.1	56097
CCDS42636.1	7565
CCDS42638.1	7693
CCDS4267.1	5097
CCDS4269.1	51294
CCDS42703.2	1496
CCDS42712.1	7549
CCDS42713.1	7549
CCDS42718.1	200403
CCDS42723.1	3899
CCDS42748.1	9394
CCDS4275.1	2246
CCDS42759.1	116372
CCDS4276.1	2246
CCDS42769.1	129446
CCDS42775.1	11069
CCDS42776.1	11069
CCDS42794.1	56171
CCDS42815.1	3485
CCDS42828.1	1286
CCDS42829.1	1285
CCDS42830.1	55022
CCDS42848.1	27111
CCDS42913.1	2897
CCDS42937.1	9619
CCDS42938.1	9619
CCDS42952.1	23308
CCDS4299.1	5145
CCDS42991.1	388886
CCDS43000.2	83999
CCDS43007.1	9681
CCDS4301.1	81789
CCDS4302.1	1436
CCDS43028.1	2192
CCDS43039.1	440836
CCDS43049.1	285368
CCDS43053.1	23066
CCDS43057.1	8292
CCDS43088.1	646450
CCDS4311.2	91975
CCDS43119.1	11259
CCDS4312.1	26112
CCDS43127.1	22989
CCDS43143.1	84561
CCDS4315.1	153201
CCDS43162.1	344758
CCDS43181.1	1608
CCDS43182.1	1608
CCDS4320.1	2741
CCDS4322.1	2890
CCDS43252.1	6622
CCDS43281.1	9848
CCDS43311.1	6414
CCDS43337.1	10622
CCDS43362.1	6932
CCDS43375.1	5097
CCDS43381.1	1809
CCDS43385.1	389337
CCDS43390.1	10826
CCDS43412.1	2324
CCDS4342.1	134353
CCDS43425.1	100113407
CCDS4343.1	1879
CCDS43452.1	1302
CCDS43460.1	4337
CCDS43463.1	441150
CCDS43469.1	10231
CCDS43480.1	80759
CCDS4349.1	2172
CCDS4351.2	114898
CCDS43514.1	353091
CCDS43524.1	135138
CCDS43565.1	84182
CCDS43596.1	155382
CCDS43613.2	79846
CCDS43620.1	255374
CCDS43621.1	352954
CCDS43635.1	93986
CCDS43646.1	91584
CCDS43659.1	27147
CCDS43678.1	285971
CCDS4369.1	6586
CCDS43719.1	57509
CCDS43722.1	6440
CCDS43748.1	11075
CCDS43749.1	23462
CCDS4375.1	2568
CCDS4378.1	8817
CCDS43786.1	5789
CCDS43789.1	54875
CCDS43795.1	375704
CCDS43800.1	51754
CCDS43835.1	80036
CCDS43837.1	7091
CCDS43840.1	257019
CCDS43842.1	1612
CCDS43849.1	89846
CCDS43878.1	286207
CCDS43896.1	1056
CCDS43899.1	138162
CCDS439.1	26508
CCDS43910.1	2902
CCDS43960.1	212
CCDS43963.1	169981
CCDS43966.1	1896
CCDS43968.1	56159
CCDS44026.1	2157
CCDS44028.1	140032
CCDS44039.1	219293
CCDS44040.1	339453
CCDS44048.2	63976
CCDS44049.1	7161
CCDS44050.1	7161
CCDS44051.1	7161
CCDS4407.1	3101
CCDS44071.1	4237
CCDS44079.1	57576
CCDS44088.1	57822
CCDS44100.1	149069
CCDS44143.1	22996
CCDS44144.1	22996
CCDS44151.1	606495
CCDS44166.1	148418
CCDS44176.1	126969
CCDS44190.1	284613
CCDS44191.1	284613
CCDS44192.1	2946
CCDS44240.1	5313
CCDS44253.1	284677
CCDS44267.1	9722
CCDS44278.1	84614
CCDS44280.1	460
CCDS44290.1	388722
CCDS44291.1	5788
CCDS44292.1	55765
CCDS44296.1	8497
CCDS44304.1	9214
CCDS44323.1	6726
CCDS44342.1	55083
CCDS44363.1	387640
CCDS44373.1	6387
CCDS44375.1	83849
CCDS44376.1	83849
CCDS44385.1	57705
CCDS4439.1	117608
CCDS44390.1	55753
CCDS44391.1	55753
CCDS444.1	656
CCDS44409.1	1959
CCDS44431.1	9806
CCDS4444.1	9509
CCDS44450.1	11155
CCDS44459.1	159371
CCDS44469.1	112817
CCDS44485.1	2263
CCDS44486.1	2263
CCDS44487.1	2263
CCDS44488.1	2263
CCDS44489.1	2263
CCDS44519.1	1028
CCDS44556.1	143662
CCDS44557.1	143662
CCDS44565.2	25758
CCDS44567.1	4005
CCDS4457.1	2324
CCDS44591.1	6688
CCDS44612.1	23220
CCDS4462.1	81786
CCDS44621.1	390205
CCDS44663.1	55107
CCDS44666.1	10068
CCDS44672.1	58473
CCDS44673.1	58473
CCDS44674.1	58473
CCDS44675.1	58473
CCDS44677.1	7352
CCDS44679.1	387787
CCDS44686.1	4135
CCDS44688.1	26011
CCDS44691.1	1740
CCDS44695.1	50507
CCDS44723.1	55531
CCDS44724.1	55531
CCDS44743.1	56649
CCDS44753.1	283152
CCDS44768.1	2313
CCDS44777.1	50863
CCDS44778.1	50863
CCDS4478.1	5272
CCDS44787.1	775
CCDS44788.1	775
CCDS44789.1	775
CCDS44790.1	775
CCDS44791.1	775
CCDS44792.1	775
CCDS44793.1	775
CCDS44794.1	775
CCDS44795.1	775
CCDS44796.1	775
CCDS44797.1	775
CCDS44798.1	775
CCDS44799.1	775
CCDS44800.1	775
CCDS44801.1	775
CCDS44807.1	57101
CCDS44818.1	196500
CCDS44819.1	27239
CCDS44844.1	6660
CCDS44852.1	341346
CCDS44863.1	4753
CCDS44864.1	4753
CCDS4487.1	26240
CCDS44910.1	25946
CCDS44911.1	25946
CCDS44914.1	3679
CCDS44917.1	64375
CCDS44928.1	64333
CCDS44929.1	64333
CCDS44931.1	115557
CCDS44945.1	5801
CCDS4495.1	51299
CCDS44951.1	1634
CCDS44952.1	11163
CCDS44964.1	728568
CCDS44965.1	1240
CCDS44987.1	84900
CCDS450.1	1298
CCDS4503.1	654
CCDS45032.1	4093
CCDS45034.1	10631
CCDS45048.1	26512
CCDS45059.1	1910
CCDS45066.1	87769
CCDS45070.1	#N/A
CCDS45098.2	161357
CCDS45105.1	114088
CCDS45132.1	23508
CCDS45134.1	83544
CCDS45136.1	283571
CCDS45144.1	57143
CCDS45148.1	161436
CCDS45155.2	123041
CCDS45156.1	123041
CCDS45174.1	100128927
CCDS45207.1	6447
CCDS45208.1	6447
CCDS45213.1	89978
CCDS45221.1	10125
CCDS45222.1	10125
CCDS45223.1	90427
CCDS45231.1	6692
CCDS45232.1	54567
CCDS45240.1	100137047
CCDS45245.1	825
CCDS45253.1	197135
CCDS45260.1	29767
CCDS45264.1	440279
CCDS45266.1	8854
CCDS45271.1	6095
CCDS45287.1	4091
CCDS45303.1	1583
CCDS4531.1	221687
CCDS45312.1	9051
CCDS45313.1	84894
CCDS45316.1	55466
CCDS45317.1	55466
CCDS45318.1	123688
CCDS45324.1	342125
CCDS45329.1	64506
CCDS45330.1	64506
CCDS45331.1	8120
CCDS45349.1	2242
CCDS45350.1	2242
CCDS45351.1	2242
CCDS45357.1	56963
CCDS4540.1	51439
CCDS45404.2	146556
CCDS4544.1	3400
CCDS45448.1	79831
CCDS45460.1	51333
CCDS45461.1	3683
CCDS45464.1	1489
CCDS45466.1	80270
CCDS45469.1	5652
CCDS45487.1	4313
CCDS45488.1	1066
CCDS45489.1	1066
CCDS45529.1	197257
CCDS45547.1	#N/A
CCDS45564.1	8578
CCDS45583.1	342527
CCDS456.1	9132
CCDS45613.1	8735
CCDS45616.1	9912
CCDS45617.1	201158
CCDS45629.1	339263
CCDS45645.1	4763
CCDS45648.1	146862
CCDS45669.1	284110
CCDS45706.1	#N/A
CCDS45725.1	51225
CCDS45726.1	162466
CCDS45741.1	58488
CCDS45743.1	5414
CCDS45755.1	1636
CCDS45761.1	6329
CCDS45765.1	284018
CCDS4577.1	3006
CCDS45807.1	9625
CCDS45810.1	25794
CCDS45811.1	25794
CCDS45823.1	8736
CCDS45824.1	8736
CCDS45842.1	143471
CCDS45843.1	143471
CCDS45846.1	4225
CCDS4585.1	8334
CCDS45852.1	84307
CCDS45855.1	57536
CCDS45867.1	83876
CCDS45868.1	83876
CCDS4587.1	3017
CCDS45882.1	596
CCDS45890.1	126567
CCDS45898.1	148223
CCDS45910.1	79816
CCDS45925.1	170961
CCDS45947.1	57662
CCDS45953.1	6234
CCDS45959.1	100125288
CCDS45994.1	83546
CCDS45998.1	773
CCDS45999.1	773
CCDS4601.1	8345
CCDS46017.1	80726
CCDS46018.1	80726
CCDS46028.1	7643
CCDS46039.1	79047
CCDS46047.1	6324
CCDS46061.1	84924
CCDS46064.1	8193
CCDS46065.1	8193
CCDS46071.1	57622
CCDS46078.1	284323
CCDS46082.1	641649
CCDS46083.1	641649
CCDS46084.1	641649
CCDS46089.1	634
CCDS46100.1	7768
CCDS46108.1	56971
CCDS46115.1	147699
CCDS46151.1	79784
CCDS46152.1	4606
CCDS46174.1	147798
CCDS46196.1	284297
CCDS4621.1	85236
CCDS46216.1	116412
CCDS46231.1	22979
CCDS46232.1	1788
CCDS46264.1	6546
CCDS46265.1	6546
CCDS46282.1	9378
CCDS46290.1	114800
CCDS46295.1	53335
CCDS46309.1	4211
CCDS46312.1	9938
CCDS46322.1	400961
CCDS4638.1	8356
CCDS4639.1	8336
CCDS46393.1	376940
CCDS46409.1	728378
CCDS46416.1	116372
CCDS46417.1	344148
CCDS46418.1	344148
CCDS46420.1	7852
CCDS46424.1	4703
CCDS46435.1	151531
CCDS4644.1	80345
CCDS46440.1	6328
CCDS46442.1	6332
CCDS46445.1	129881
CCDS46464.1	151126
CCDS46468.1	151242
CCDS46469.1	142679
CCDS4647.1	387032
CCDS46472.1	64172
CCDS46561.1	547
CCDS46577.1	11237
CCDS46579.1	140862
CCDS46606.1	8785
CCDS46607.1	8785
CCDS46610.1	57468
CCDS46648.1	2078
CCDS46649.1	2078
CCDS46666.1	91179
CCDS46672.1	91319
CCDS4668.1	3135
CCDS46687.1	27124
CCDS46690.1	113791
CCDS46709.1	140564
CCDS46716.1	7008
CCDS46717.1	79640
CCDS46718.1	150365
CCDS46738.1	11158
CCDS46750.1	51738
CCDS46761.1	2199
CCDS46762.1	2199
CCDS46767.1	152273
CCDS46768.1	8292
CCDS46784.1	344787
CCDS46786.1	643853
CCDS46834.1	1154
CCDS46841.1	132158
CCDS46846.1	389125
CCDS46848.1	776
CCDS46849.1	776
CCDS46858.1	8618
CCDS46867.1	317649
CCDS46880.1	25890
CCDS46887.1	79669
CCDS46892.1	116064
CCDS46915.1	79858
CCDS46921.1	2047
CCDS46925.1	5947
CCDS46926.1	5947
CCDS46929.1	205428
CCDS46946.1	654502
CCDS46947.1	654502
CCDS46963.1	151613
CCDS46978.1	8626
CCDS46979.1	8626
CCDS47016.1	84448
CCDS47025.1	114905
CCDS47027.2	57545
CCDS47031.1	9079
CCDS47049.1	10396
CCDS47058.1	3815
CCDS4706.1	199
CCDS47062.1	84525
CCDS47074.1	2919
CCDS47084.1	84779
CCDS47146.1	729830
CCDS47196.1	4883
CCDS47199.1	133584
CCDS47201.1	730
CCDS47219.1	285671
CCDS47238.1	202333
CCDS47242.1	1462
CCDS47244.1	4208
CCDS47245.1	4208
CCDS47246.1	84059
CCDS47248.1	317671
CCDS47252.1	7903
CCDS47255.1	9315
CCDS47256.1	57556
CCDS47258.1	25816
CCDS47259.1	93166
CCDS47263.2	6932
CCDS47268.1	9499
CCDS47281.1	56142
CCDS47282.1	56142
CCDS47284.1	56138
CCDS47285.1	56137
CCDS47308.1	972
CCDS47309.1	972
CCDS47318.1	2890
CCDS4739.1	80863
CCDS47409.1	3123
CCDS47438.1	53405
CCDS4746.1	177
CCDS4747.1	177
CCDS47481.1	4602
CCDS47482.1	4602
CCDS47502.1	54516
CCDS4751.1	3127
CCDS47512.1	84624
CCDS4752.1	3117
CCDS4753.1	3118
CCDS47543.1	221981
CCDS47547.1	1607
CCDS47548.1	1607
CCDS47552.1	221823
CCDS47566.1	1124
CCDS476.1	51058
CCDS4760.1	3109
CCDS47618.1	7784
CCDS47626.1	3082
CCDS47627.1	3082
CCDS47628.1	3082
CCDS47645.1	1780
CCDS47646.1	1780
CCDS47658.2	441272
CCDS47661.1	402573
CCDS47675.1	100134938
CCDS47676.1	222234
CCDS47677.1	222234
CCDS47680.1	5649
CCDS47684.1	222256
CCDS47686.1	4897
CCDS47693.1	442721
CCDS47726.1	57189
CCDS47739.1	57541
CCDS47747.1	3757
CCDS47759.1	157695
CCDS47816.1	2675
CCDS47860.1	5324
CCDS47911.1	93035
CCDS47913.1	401474
CCDS47914.1	5168
CCDS47937.1	375686
CCDS47981.1	54981
CCDS47989.1	286223
CCDS48002.2	114299
CCDS48004.1	79987
CCDS48009.2	23245
CCDS48025.1	27433
CCDS48026.1	10044
CCDS48027.1	10044
CCDS48028.1	10044
CCDS48057.1	64170
CCDS48059.1	389813
CCDS48070.1	375775
CCDS48074.1	8908
CCDS48084.1	2824
CCDS4809.1	221481
CCDS48091.1	1756
CCDS48115.1	1184
CCDS4813.1	116369
CCDS48133.1	9843
CCDS48138.1	139322
CCDS4814.1	116369
CCDS48140.1	117154
CCDS48148.2	91851
CCDS48149.1	91851
CCDS48150.1	91851
CCDS48190.1	6535
CCDS48197.1	8517
CCDS482.1	7075
CCDS4825.1	57699
CCDS4839.1	2740
CCDS4844.1	221458
CCDS4846.1	4337
CCDS4847.1	222643
CCDS4848.1	10930
CCDS4858.1	7942
CCDS4861.1	25862
CCDS4876.1	27232
CCDS4894.2	401262
CCDS49.1	7161
CCDS4914.1	53405
CCDS4915.1	59084
CCDS4916.1	51302
CCDS4930.1	5232
CCDS4947.1	2940
CCDS4958.1	653
CCDS4974.1	135152
CCDS4990.1	167691
CCDS5026.1	60468
CCDS5038.1	114792
CCDS5040.1	5454
CCDS5054.2	639
CCDS5071.1	285753
CCDS5077.1	221264
CCDS5106.1	23270
CCDS5111.1	3841
CCDS5119.2	387119
CCDS5159.1	8876
CCDS516.1	8643
CCDS5167.1	6943
CCDS5174.1	4602
CCDS5175.1	27115
CCDS5178.1	9053
CCDS52.1	1677
CCDS5206.1	7957
CCDS5226.1	81706
CCDS5243.1	54516
CCDS5244.1	26575
CCDS5284.1	135138
CCDS529.1	8503
CCDS530.1	10103
CCDS5313.1	28514
CCDS5321.1	115330
CCDS5322.1	2852
CCDS53276.1	5909
CCDS53277.1	5909
CCDS53300.1	4610
CCDS53312.1	8643
CCDS53353.1	3158
CCDS53363.1	10500
CCDS53364.1	10500
CCDS53377.1	92312
CCDS53378.1	64218
CCDS53457.1	25802
CCDS53467.1	9214
CCDS53476.1	128387
CCDS53482.1	27185
CCDS53483.1	27185
CCDS53485.1	27185
CCDS535.1	2166
CCDS53518.1	1390
CCDS53521.1	1390
CCDS53522.1	1390
CCDS53527.1	6387
CCDS5354.1	221960
CCDS53540.1	64072
CCDS53549.1	11155
CCDS53550.1	11155
CCDS53584.1	2263
CCDS5359.1	10124
CCDS53594.1	7136
CCDS53599.1	57758
CCDS53617.1	79899
CCDS53621.1	4607
CCDS53641.1	220004
CCDS5365.1	155465
CCDS53659.1	5837
CCDS53663.1	89
CCDS53711.1	23705
CCDS53716.1	56649
CCDS53717.1	56649
CCDS53725.1	2313
CCDS53733.1	775
CCDS53734.1	775
CCDS53735.1	775
CCDS53736.1	775
CCDS53738.1	6337
CCDS53772.1	83857
CCDS53780.1	10138
CCDS53781.1	4753
CCDS53787.1	121274
CCDS53788.1	121274
CCDS53795.1	140807
CCDS53799.1	3071
CCDS53806.1	2735
CCDS53807.1	2735
CCDS53833.1	144717
CCDS5384.1	90693
CCDS53851.1	10795
CCDS53852.1	10795
CCDS53853.1	10795
CCDS53854.1	10795
CCDS53858.1	479
CCDS53864.1	10631
CCDS53873.1	1602
CCDS53874.1	1602
CCDS539.1	148932
CCDS53943.1	11001
CCDS53953.1	79400
CCDS53954.1	79400
CCDS53966.1	3603
CCDS53973.1	56963
CCDS53974.1	56963
CCDS53980.1	64718
CCDS540.1	148932
CCDS54001.1	92595
CCDS54015.1	146227
CCDS54023.1	23491
CCDS54024.1	283848
CCDS54025.1	283848
CCDS54034.1	83449
CCDS5404.1	3200
CCDS5406.1	3202
CCDS54064.1	5345
CCDS54068.1	2811
CCDS54074.1	388324
CCDS54084.1	59344
CCDS54151.1	51174
CCDS54155.1	1636
CCDS54186.1	4092
CCDS54198.1	6915
CCDS542.1	1580
CCDS54225.1	79883
CCDS54226.1	79883
CCDS54243.1	1050
CCDS5425.2	222166
CCDS5426.1	223082
CCDS54272.1	634
CCDS54273.1	634
CCDS54274.1	634
CCDS5429.1	1395
CCDS54293.1	80199
CCDS54295.1	79784
CCDS54301.1	89790
CCDS54302.1	89790
CCDS54303.1	89790
CCDS54304.1	89790
CCDS54305.1	89790
CCDS54306.1	89790
CCDS5431.1	358
CCDS54321.1	5794
CCDS54340.1	151056
CCDS54352.1	151393
CCDS54360.1	9378
CCDS54363.1	9938
CCDS54364.1	9938
CCDS54371.1	1496
CCDS54380.1	11320
CCDS54392.1	57669
CCDS54407.1	4703
CCDS54408.1	4703
CCDS5442.1	168667
CCDS54429.1	151254
CCDS54432.1	10290
CCDS54447.1	5332
CCDS54453.1	3055
CCDS54454.1	3055
CCDS54455.1	3055
CCDS54456.1	3055
CCDS54462.1	26051
CCDS54474.1	128553
CCDS54495.1	51807
CCDS5450.1	9844
CCDS54517.1	284904
CCDS54525.1	4242
CCDS54538.1	553158
CCDS54554.1	23066
CCDS54598.1	55799
CCDS54621.1	257144
CCDS54622.1	257144
CCDS54626.1	26137
CCDS5464.1	3624
CCDS54640.1	131870
CCDS54645.1	199221
CCDS54684.1	131118
CCDS54706.1	2261
CCDS54744.1	57545
CCDS54750.1	10568
CCDS54755.1	10744
CCDS5476.1	165
CCDS54767.1	84525
CCDS54768.1	23284
CCDS5478.1	58498
CCDS54784.1	255743
CCDS54785.1	255743
CCDS54786.1	255743
CCDS54787.1	255743
CCDS54812.1	2982
CCDS54814.1	55016
CCDS54821.1	3248
CCDS54822.1	2823
CCDS54844.1	6507
CCDS54853.1	345643
CCDS54864.1	100506658
CCDS54869.1	134285
CCDS54874.1	256987
CCDS54875.1	1462
CCDS54876.1	1462
CCDS54877.1	4208
CCDS54878.1	4208
CCDS54912.1	56147
CCDS54913.1	56147
CCDS54914.1	56146
CCDS54915.1	56145
CCDS54916.1	56144
CCDS54917.1	56143
CCDS54918.1	56141
CCDS54919.1	56140
CCDS54920.1	9752
CCDS54921.1	56139
CCDS54934.1	133522
CCDS54939.1	91975
CCDS54940.1	91975
CCDS54942.1	2741
CCDS55048.1	221264
CCDS55049.1	10758
CCDS55058.1	4602
CCDS55059.1	4602
CCDS55060.1	4602
CCDS55061.1	4602
CCDS55062.1	4602
CCDS55093.1	9771
CCDS55096.1	358
[truncated: 531 more rows]
