# Supplementary material for: Characteristics of cross-hybridization and cross-alignment of expression in pseudo-xenograft samples by RNA-Seq and microarrays
Source: J Clin Bioinforma. 2013 Apr 18;3:8. doi: 10.1186/2043-9113-3-8 (PMC3667020; doi:10.1186/2043-9113-3-8)
Supplement: Additional file 3 — List of Mouse cross-hybridizing and cross-aligning genes found in microarrays and RNA-Seq. [file 2043-9113-3-8-S3.xls]

## Sheet: Mouse CrossHybs
CCDS ID	GeneID
CCDS14840.1	21419
CCDS14854.1	12823
CCDS14983.1	381259
CCDS15001.1	75619
CCDS15018.1	12969
CCDS15022.1	66646
CCDS15033.1	271711
CCDS15076.1	319998
CCDS15078.1	16322
CCDS15089.1	20254
CCDS15093.1	241128
CCDS15155.1	171531
CCDS15157.1	329207
CCDS15199.1	241159
CCDS15216.1	383548
CCDS15290.1	17248
CCDS15295.1	19701
CCDS15378.1	240817
CCDS15405.1	64659
CCDS15443.1	12503
CCDS15552.1	319455
CCDS15560.1	69726
CCDS15603.1	110957
CCDS15702.1	12296
CCDS15787.1	332578
CCDS15854.1	107746
CCDS15928.1	27387
CCDS15990.1	258616
CCDS16042.1	16519
CCDS16051.1	76654
CCDS16053.1	76747
CCDS16138.1	14029
CCDS16139.1	15433
CCDS16169.1	18012
CCDS16192.1	241525
CCDS16198.1	19074
CCDS16307.1	258630
CCDS16346.1	404330
CCDS16466.1	80985
CCDS16548.1	99010
CCDS16569.1	67356
CCDS16701.1	11552
CCDS16718.1	57432
CCDS16719.1	69737
CCDS16722.1	20515
CCDS16777.1	12653
CCDS16783.1	15112
CCDS16882.1	228777
CCDS16885.1	228778
CCDS16932.1	12396
CCDS16968.1	228836
CCDS17004.1	27219
CCDS17112.1	18019
CCDS17136.1	12162
CCDS17162.1	381409
CCDS17178.1	73247
CCDS17192.1	11438
CCDS17220.1	56470
CCDS17222.1	18389
CCDS17240.1	55980
CCDS17241.1	241877
CCDS17262.1	12873
CCDS17311.1	229214
CCDS17327.1	18415
CCDS17380.1	229357
CCDS17421.1	70652
CCDS17455.1	27371
CCDS17476.1	72640
CCDS17490.1	15168
CCDS17524.1	78284
CCDS17559.1	20753
CCDS17605.1	213054
CCDS17778.1	12814
CCDS17779.1	229759
CCDS17831.1	13809
CCDS17842.1	16842
CCDS18003.1	230027
CCDS18008.1	81006
CCDS18025.1	12801
CCDS18124.1	17279
CCDS18185.1	258836
CCDS18290.1	22178
CCDS18347.1	15962
CCDS18350.1	12578
CCDS18423.1	230577
CCDS18488.1	81906
CCDS18590.1	194219
CCDS18608.1	12164
CCDS18645.1	230753
CCDS18660.1	100317
CCDS18675.1	215493
CCDS18684.1	74648
CCDS18714.1	19273
CCDS18814.1	230848
CCDS18856.1	18599
CCDS18890.1	242737
CCDS19062.1	12571
CCDS19080.1	11496
CCDS19318.1	330096
CCDS19362.1	56183
CCDS19368.1	384185
CCDS19406.1	54403
CCDS19419.1	71920
CCDS19449.1	94061
CCDS19451.1	231474
CCDS19473.1	72145
CCDS19500.1	114642
CCDS19504.1	76421
CCDS19551.1	14747
CCDS19559.1	231642
CCDS19606.1	18125
CCDS19618.1	257635
CCDS19619.1	231691
CCDS19621.1	75732
CCDS19760.1	381677
CCDS19770.1	83766
CCDS19871.1	14738
CCDS19910.2	170772
CCDS19918.1	114142
CCDS20076.1	77574
CCDS20110.1	107526
CCDS20120.1	243376
CCDS20149.1	14028
CCDS20257.1	19692
CCDS20281.1	51811
CCDS20301.1	68396
CCDS20354.1	113850
CCDS20385.1	17342
CCDS20402.1	192193
CCDS20433.1	11941
CCDS20466.1	22685
CCDS20514.1	56619
CCDS20532.1	14695
CCDS20566.1	381812
CCDS20586.1	56760
CCDS20636.1	66813
CCDS20642.1	12576
CCDS20648.1	14812
CCDS20652.1	66857
CCDS20767.1	81013
CCDS20784.1	57775
CCDS20805.1	171238
CCDS20810.1	67370
CCDS20813.1	67230
CCDS20883.1	378430
CCDS20897.1	14282
CCDS20954.1	641361
CCDS20964.1	232973
CCDS20976.1	606496
CCDS21001.1	13094
CCDS21071.1	29861
CCDS21114.1	12483
CCDS21192.1	16613
CCDS21194.1	16619
CCDS21242.1	16866
CCDS21253.1	56636
CCDS21275.1	20927
CCDS21299.1	404242
CCDS21400.1	68039
CCDS21446.1	75338
CCDS21463.1	66333
CCDS21517.1	14275
CCDS21554.1	258357
CCDS21557.1	259119
CCDS21565.1	258378
CCDS21630.1	258810
CCDS21650.1	233649
CCDS21673.1	258590
CCDS21708.1	258042
CCDS21722.1	258769
CCDS21728.1	258720
CCDS21729.1	258303
CCDS21823.1	60504
CCDS21903.1	57752
CCDS21920.1	233919
CCDS21924.1	20231
CCDS21970.1	244234
CCDS21980.1	258201
CCDS21997.1	213002
CCDS22088.1	20419
CCDS22126.1	52123
CCDS22254.1	52348
CCDS22634.1	58994
CCDS22639.1	272538
CCDS22682.1	56773
CCDS22684.1	30947
CCDS22864.1	258519
CCDS22890.1	78369
CCDS22941.1	75469
CCDS23016.1	258807
CCDS23021.1	258183
CCDS23074.1	258824
CCDS23115.1	12145
CCDS23125.1	12501
CCDS23163.1	235330
CCDS23192.1	94180
CCDS23229.1	13077
CCDS23248.1	72141
CCDS23304.1	74165
CCDS23406.1	78459
CCDS23423.1	74080
CCDS23461.1	74020
CCDS23489.1	235599
CCDS23491.1	56368
CCDS23539.1	107934
CCDS23586.1	20840
CCDS23745.1	215859
CCDS23837.1	215031
CCDS23838.1	19886
CCDS23895.1	68371
CCDS23928.1	23887
CCDS23976.1	216144
CCDS23980.1	382384
CCDS23998.1	114229
CCDS24024.1	67331
CCDS24048.1	17179
CCDS24074.1	58250
CCDS24103.1	16000
CCDS24202.1	74053
CCDS24233.1	16572
CCDS24255.1	54150
CCDS24270.1	83430
CCDS24376.1	67900
CCDS24379.1	216516
CCDS24398.1	140703
CCDS24469.1	216565
CCDS24514.1	67579
CCDS24573.1	76884
CCDS24607.1	259068
CCDS24625.1	74563
CCDS24646.1	18351
CCDS24650.1	193286
CCDS24673.1	320027
CCDS24745.1	257917
CCDS24810.1	380701
CCDS24908.1	56293
CCDS24956.1	11448
CCDS24996.1	16407
CCDS24997.1	14841
CCDS25008.1	258923
CCDS25009.1	259026
CCDS25077.1	216961
CCDS25121.1	216984
CCDS25139.1	20296
CCDS25151.1	78919
CCDS25166.1	118453
CCDS25214.1	170749
CCDS25236.1	18121
CCDS25238.1	18559
CCDS25257.1	71889
CCDS25287.1	14607
CCDS25379.1	16675
CCDS25415.1	16667
CCDS25443.1	11975
CCDS25449.1	67998
CCDS25488.1	217214
CCDS25539.1	17534
CCDS25540.1	632687
CCDS25547.1	70207
CCDS25704.1	217364
CCDS25707.1	238011
CCDS25724.1	108100
CCDS25761.1	80879
CCDS25764.1	12516
CCDS25844.1	20135
CCDS25923.1	18094
CCDS25941.1	104806
CCDS26043.1	217705
CCDS26055.1	66204
CCDS26238.1	12671
CCDS26251.1	16323
CCDS26295.1	56702
CCDS26375.1	214189
CCDS26413.1	13557
CCDS26480.1	328234
CCDS26501.1	66336
CCDS26526.1	15466
CCDS26585.1	56835
CCDS26722.1	218506
CCDS26749.1	60411
CCDS26753.1	67288
CCDS26774.1	13206
CCDS26785.1	56534
CCDS26864.1	27389
CCDS26866.1	67630
CCDS26934.1	319508
CCDS27005.1	258275
CCDS27093.1	16475
CCDS27218.1	13850
CCDS27221.2	66854
CCDS27264.1	319448
CCDS27283.1	67467
CCDS27325.1	76965
CCDS27400.1	52521
CCDS27438.1	21847
CCDS27449.1	223513
CCDS27454.1	239408
CCDS27494.1	75841
CCDS27504.1	17869
CCDS27515.1	223604
CCDS27526.1	72373
CCDS27549.1	378435
CCDS27652.1	504193
CCDS27657.1	20972
CCDS27767.1	223828
CCDS27857.1	406223
CCDS27895.1	15425
CCDS27902.1	80910
CCDS28036.1	258354
CCDS28060.1	13845
CCDS28071.1	11625
CCDS28072.1	385643
CCDS28073.1	16644
CCDS28141.1	224132
CCDS28175.1	207683
CCDS28200.1	56370
CCDS28336.1	16509
CCDS28345.1	56173
CCDS28402.1	381058
CCDS28483.1	319259
CCDS28549.1	66978
CCDS28615.1	71932
CCDS28624.1	74042
CCDS28653.1	260297
CCDS28690.1	16994
CCDS28701.1	268949
CCDS28722.1	110696
CCDS28777.1	258829
CCDS28845.1	224826
CCDS28864.1	320148
CCDS28913.1	18188
CCDS28926.1	21950
CCDS28928.1	50930
CCDS28971.1	67864
CCDS29034.1	68010
CCDS29082.1	16769
CCDS29175.1	93879
CCDS29193.1	93707
CCDS29202.1	24066
CCDS29205.1	71302
CCDS29282.1	13521
CCDS29320.1	114663
CCDS29392.1	225825
CCDS29442.1	52028
CCDS29468.1	225861
CCDS29469.1	18426
CCDS29490.2	73166
CCDS29522.1	104383
CCDS29548.1	75291
CCDS29623.1	258677
CCDS29671.1	258341
CCDS29719.1	226049
CCDS29741.1	66745
CCDS29769.1	15566
CCDS29774.2	72514
CCDS29810.1	212391
CCDS29818.1	72199
CCDS29839.1	71972
CCDS29849.1	329065
CCDS29858.1	21908
CCDS29968.1	54634
CCDS30024.1	69155
CCDS30087.1	382282
CCDS30101.1	245404
CCDS30200.1	22754
CCDS30260.1	11614
CCDS30290.1	15203
CCDS30294.1	11835
CCDS30327.1	70887
CCDS30329.1	75064
CCDS30372.1	54561
CCDS30391.1	331524
CCDS30427.1	66995
CCDS30482.1	54609
CCDS30512.1	14829
CCDS35525.1	226922
CCDS35539.1	269180
CCDS35540.1	269180
CCDS35544.1	226982
CCDS35622.1	245860
CCDS35718.1	93689
CCDS35822.1	19130
CCDS35989.1	30055
CCDS36042.1	216238
CCDS36091.1	20431
CCDS36142.1	620913
CCDS36157.1	245827
CCDS36287.1	268469
CCDS36294.1	56013
CCDS36304.1	19401
CCDS36307.1	406221
CCDS36342.1	217216
CCDS36426.1	71693
CCDS36432.1	79221
CCDS36591.1	238505
CCDS36593.1	171211
CCDS36623.1	193385
CCDS36697.1	71508
CCDS36744.1	218442
CCDS36900.1	16709
CCDS36918.1	77945
CCDS36994.1	13134
CCDS37081.1	68260
CCDS37156.1	66570
CCDS37207.1	72277
CCDS37230.1	223922
CCDS37265.1	70620
CCDS37268.1	106369
CCDS37287.1	13544
CCDS37301.1	106344
CCDS37334.1	20862
CCDS37388.1	16704
CCDS37527.1	268935
CCDS37542.1	14652
CCDS37634.1	106565
CCDS37635.1	114570
CCDS37696.1	74199
CCDS37723.1	75415
CCDS37779.1	12942
CCDS37782.1	93716
CCDS37813.1	20358
CCDS37889.1	16594
CCDS37914.1	225913
CCDS37980.1	20411
CCDS38121.1	320271
CCDS38188.1	20511
CCDS38254.1	241688
CCDS38288.1	76407
CCDS38349.1	664799
CCDS38359.1	545486
CCDS38372.1	71532
CCDS38374.1	52856
CCDS38384.1	21985
CCDS38417.1	241950
CCDS38462.1	99571
CCDS38480.1	229512
CCDS38497.1	54667
CCDS38549.1	75137
CCDS38587.1	242151
CCDS38637.1	77018
CCDS38675.1	229949
CCDS38812.1	12578
CCDS38831.1	230587
CCDS38840.1	329919
CCDS38864.1	13615
CCDS38971.1	230908
CCDS39121.1	69982
CCDS39151.1	19023
CCDS39182.1	11991
CCDS39230.1	75665
CCDS39287.1	243274
CCDS39381.1	75788
CCDS39411.1	12190
CCDS39465.1	434008
CCDS39502.1	14701
CCDS39532.1	13191
CCDS39559.1	22297
CCDS39582.1	12661
CCDS39587.1	108073
CCDS39608.1	19713
CCDS39616.1	14411
CCDS39717.1	19227
CCDS39801.1	11813
CCDS39808.1	100043645
CCDS39856.1	13389
CCDS39877.1	233060
CCDS39954.1	56734
CCDS39970.1	233271
CCDS39982.1	233335
CCDS40021.1	23859
CCDS40078.1	60510
CCDS40092.1	11865
CCDS40137.1	17188
CCDS40181.1	72000
CCDS40245.1	319581
CCDS40247.1	353320
CCDS40262.1	100503992
CCDS40264.1	66298
CCDS40325.1	384806
CCDS40342.1	20284
CCDS40368.1	17259
CCDS40372.1	382056
CCDS40388.1	73316
CCDS40440.1	107566
CCDS40526.1	234889
CCDS40598.1	12402
CCDS40617.1	17967
CCDS40724.1	108153
CCDS40775.1	546161
CCDS40808.1	17433
CCDS40970.1	50786
CCDS41072.1	620592
CCDS41079.1	26549
CCDS41093.1	331487
CCDS41175.1	207375
CCDS41210.1	333605
CCDS48303.1	78795
CCDS48437.1	70729
CCDS48810.1	257886
CCDS48837.1	50932
CCDS49036.1	211914
CCDS49041.1	17933
CCDS49227.1	97848
CCDS49260.1	68480
CCDS49418.1	105418
CCDS49784.1	80733
CCDS50224.1	71132
CCDS50285.1	433182
CCDS50434.1	12495
CCDS50539.1	329366
CCDS50631.1	17868
CCDS50777.1	245865
CCDS50903.1	18526
CCDS50914.1	545527
CCDS51012.1	83679
CCDS51013.1	18129
CCDS51032.1	329731
CCDS51168.1	242409
CCDS51216.1	338349
CCDS51218.1	329877
CCDS51255.1	16975
CCDS51450.1	381628
CCDS51698.1	72611
CCDS51701.1	67410
CCDS52221.1	243958
CCDS52402.1	78118
CCDS53112.1	546325
CCDS53115.1	238829
CCDS53137.1	236915
CCDS53138.1	76386
CCDS53176.1	75097

## Sheet: Mouse CrossAligns
CCDS ID	GeneID
CCDS14821.2	240726
CCDS14834.1	14545
CCDS14841.1	241035
CCDS14855.1	210933
CCDS14931.1	403183
CCDS14957.1	329152
CCDS14965.1	212712
CCDS15086.1	195434
CCDS15132.1	98363
CCDS15178.2	241158
CCDS15239.1	15564
CCDS15270.1	108900
CCDS15296.2	214253
CCDS15313.1	67196
CCDS15444.1	18986
CCDS15459.1	20183
CCDS15570.1	72568
CCDS15621.1	76843
CCDS15633.1	319266
CCDS15704.1	75869
CCDS15727.1	67121
CCDS15738.1	18510
CCDS15888.1	20204
CCDS16001.1	320633
CCDS16035.1	12298
CCDS16108.1	14415
CCDS16590.1	19361
CCDS16603.1	241624
CCDS16718.1	57432
CCDS16778.1	66634
CCDS16820.1	70408
CCDS16833.1	228731
CCDS16842.1	17957
CCDS16871.1	241727
CCDS16913.1	13436
CCDS16914.1	13436
CCDS16915.1	13436
CCDS16916.1	13436
CCDS17113.1	18019
CCDS17114.1	18019
CCDS17121.1	76960
CCDS17133.1	654821
CCDS17181.2	277353
CCDS17277.1	208691
CCDS17315.1	21744
CCDS17335.1	26570
CCDS17392.1	19288
CCDS17393.1	20429
CCDS17424.1	14658
CCDS17467.1	76927
CCDS17490.1	15168
CCDS17524.1	78284
CCDS17545.1	242100
CCDS17631.1	64051
CCDS17635.1	319190
CCDS17689.1	22094
CCDS17738.1	99738
CCDS17821.1	22239
CCDS17835.1	12630
CCDS17874.1	12167
CCDS17989.1	17389
CCDS18005.1	18992
CCDS18052.1	20731
CCDS18163.1	18124
CCDS18368.1	230459
CCDS18395.1	72685
CCDS18444.2	242607
CCDS18461.1	108802
CCDS18485.1	20460
CCDS18490.1	13118
CCDS18629.1	215090
CCDS18693.1	58864
CCDS18935.1	230904
CCDS19077.1	70358
CCDS19080.1	11496
CCDS19136.1	242894
CCDS19221.1	403174
CCDS19278.1	209707
CCDS19318.1	330096
CCDS19375.1	243078
CCDS19435.1	78088
CCDS19455.1	14176
CCDS19646.1	231724
CCDS19733.1	194309
CCDS19760.1	381677
CCDS19775.1	243300
CCDS19940.1	55961
CCDS19978.1	83922
CCDS20011.1	209032
CCDS20036.1	23845
CCDS20037.1	23845
CCDS20130.1	54722
CCDS20153.1	231991
CCDS20166.1	11517
CCDS20167.1	11517
CCDS20210.1	56150
CCDS20275.1	75659
CCDS20296.1	330369
CCDS20297.1	13656
CCDS20308.1	11519
CCDS20480.1	330406
CCDS20532.1	14695
CCDS20646.1	76400
CCDS20669.1	109593
CCDS20757.1	232821
CCDS20760.1	19428
CCDS20792.1	22775
CCDS20811.1	73090
CCDS21045.1	80749
CCDS21071.1	29861
CCDS21255.1	73456
CCDS21309.1	338352
CCDS21335.1	11784
CCDS21378.1	67666
CCDS21384.1	77011
CCDS21416.1	80982
CCDS21761.1	244209
CCDS21915.1	67143
CCDS21965.1	212503
CCDS21998.1	330671
CCDS22042.1	22113
CCDS22170.1	80986
CCDS22173.1	234129
CCDS22302.2	320685
CCDS22305.1	234258
CCDS22334.1	74419
CCDS22354.1	83984
CCDS22378.1	110385
CCDS22430.1	19656
CCDS22451.1	67555
CCDS22569.1	12564
CCDS22607.1	234695
CCDS22669.1	234733
CCDS22891.1	15898
CCDS22972.1	12649
CCDS23090.1	235300
CCDS23112.1	22269
CCDS23275.2	68014
CCDS23283.1	214111
CCDS23295.1	208084
CCDS23296.1	71973
CCDS23345.1	50876
CCDS23382.1	69519
CCDS23391.1	12044
CCDS23539.1	107934
CCDS23586.1	20840
CCDS23633.1	22354
CCDS23786.1	66337
CCDS23787.1	71924
CCDS23801.1	83767
CCDS23830.1	14806
CCDS23927.1	14598
CCDS23986.1	15166
CCDS24033.1	11705
CCDS24202.1	74053
CCDS24233.1	16572
CCDS24279.1	216459
CCDS24284.2	22781
CCDS24296.1	14561
CCDS24383.1	16878
CCDS24537.1	70357
CCDS24574.1	320116
CCDS24883.1	84653
CCDS24997.1	14841
CCDS25003.1	193034
CCDS25105.1	237868
CCDS25123.1	268451
CCDS25145.1	12467
CCDS25197.1	237911
CCDS25212.1	114714
CCDS25236.1	18121
CCDS25255.1	12291
CCDS25256.1	217116
CCDS25292.1	15417
CCDS25369.1	353155
CCDS25415.1	16667
CCDS25430.1	278304
CCDS25452.1	103768
CCDS25488.1	217214
CCDS25506.1	73293
CCDS25509.1	23829
CCDS25523.1	22415
CCDS25595.1	20682
CCDS25605.1	237979
CCDS25889.1	217480
CCDS25891.1	20259
CCDS25907.1	27386
CCDS25945.1	320772
CCDS26040.1	70481
CCDS26238.1	12671
CCDS26278.1	93681
CCDS26302.1	193452
CCDS26386.2	195208
CCDS26534.1	26913
CCDS26582.1	218275
CCDS26633.1	21752
CCDS26637.1	69716
CCDS26768.1	238880
CCDS26784.1	71690
CCDS26795.1	14165
CCDS26944.1	14803
CCDS26987.1	218977
CCDS27090.2	140743
CCDS27128.1	57260
CCDS27236.1	20855
CCDS27308.1	93688
CCDS27328.1	75409
CCDS27329.1	103978
CCDS27349.1	22772
CCDS27355.1	14169
CCDS27356.1	14169
CCDS27422.1	107587
CCDS27608.1	12300
CCDS27627.1	57028
CCDS27725.1	29870
CCDS27854.1	114566
CCDS27855.1	239673
CCDS27866.1	77055
CCDS27895.1	15425
CCDS27937.1	74720
CCDS28158.1	77782
CCDS28159.2	207227
CCDS28175.1	207683
CCDS28180.1	332175
CCDS28270.1	239857
CCDS28384.1	23984
CCDS28477.1	224617
CCDS28544.1	56520
CCDS28556.1	18091
CCDS28563.1	268934
CCDS28568.1	30051
CCDS28753.1	14990
CCDS28830.1	381101
CCDS28926.1	21950
CCDS28953.1	224997
CCDS28959.1	67052
CCDS29093.2	319211
CCDS29135.1	225362
CCDS29145.1	69816
CCDS29163.2	213236
CCDS29185.1	93890
CCDS29206.1	18459
CCDS29218.1	269019
CCDS29315.1	58801
CCDS29489.1	14109
CCDS29522.1	104383
CCDS29532.1	207151
CCDS29689.1	67383
CCDS29708.1	67483
CCDS29719.1	226049
CCDS29744.1	13380
CCDS29769.1	15566
CCDS29773.1	226098
CCDS29810.1	212391
CCDS29827.1	71146
CCDS29847.1	30049
CCDS29963.1	12728
CCDS30038.1	75905
CCDS30104.1	93761
CCDS30147.1	236792
CCDS30157.1	14168
CCDS30173.1	14266
CCDS30187.1	14396
CCDS30279.1	236904
CCDS30282.1	270624
CCDS30313.1	245537
CCDS30321.1	236930
CCDS30428.1	245622
CCDS30456.1	67574
CCDS30475.1	70771
CCDS30480.1	245670
CCDS30485.1	278240
CCDS30501.1	245684
CCDS30516.1	20438
CCDS30540.1	22202
CCDS30542.1	26908
CCDS30543.1	26900
CCDS30544.1	107868
CCDS35510.1	17864
CCDS35594.1	227195
CCDS35605.1	227231
CCDS35689.1	636808
CCDS35761.1	18986
CCDS35809.1	619326
CCDS35810.1	72978
CCDS35814.1	170725
CCDS35836.1	320825
CCDS35875.1	67412
CCDS35940.2	333669
CCDS36054.1	260315
CCDS36055.1	52679
CCDS36072.1	74053
CCDS36073.1	15364
CCDS36081.1	104080
CCDS36243.1	11418
CCDS36269.1	327992
CCDS36338.1	13384
CCDS36496.1	238323
CCDS36806.1	27062
CCDS36807.1	27062
CCDS36810.1	218756
CCDS36866.1	239017
CCDS36930.1	268747
CCDS37156.1	66570
CCDS37169.2	271305
CCDS37217.1	66322
CCDS37248.1	68172
CCDS37268.1	106369
CCDS37279.1	65079
CCDS37348.1	84544
CCDS37403.1	53881
CCDS37415.1	13508
CCDS37443.1	71682
CCDS37510.1	69191
CCDS37517.1	16580
CCDS37527.1	268935
CCDS37561.1	240069
CCDS37582.1	15002
CCDS37597.1	66237
CCDS37665.1	54217
CCDS37736.1	381157
CCDS37818.1	71373
CCDS37956.1	104174
CCDS37986.1	24087
CCDS37989.1	71085
CCDS37990.1	226123
CCDS38073.1	72080
CCDS38125.1	241391
CCDS38149.1	15434
CCDS38203.1	76464
CCDS38232.1	215456
CCDS38254.1	241688
CCDS38489.1	13639
CCDS38493.1	54124
CCDS38599.1	72023
CCDS38675.1	229949
CCDS38696.1	73314
CCDS38815.1	620779
CCDS38904.1	69539
CCDS38911.1	665186
CCDS38964.1	14349
CCDS39019.1	50791
CCDS39202.1	73254
CCDS39326.1	269717
CCDS39362.1	56522
CCDS39459.1	320127
CCDS39471.1	12723
CCDS39487.1	77485
CCDS39519.1	19240
CCDS39574.1	320265
CCDS39590.1	259302
CCDS39591.1	269788
CCDS39614.1	71803
CCDS39622.1	108653
CCDS39637.1	22317
CCDS39640.1	22144
CCDS39723.1	12121
CCDS39852.1	545938
CCDS39918.1	70227
CCDS39961.1	381983
CCDS39970.1	233271
CCDS40065.1	94088
CCDS40199.1	244237
CCDS40216.1	270028
CCDS40218.1	244281
CCDS40244.1	94109
CCDS40448.1	12564
CCDS40458.1	102075
CCDS40516.1	69627
CCDS40520.1	210027
CCDS40556.1	624219
CCDS40639.1	72022
CCDS40708.1	212531
CCDS40760.1	208869
CCDS40924.1	338351
CCDS40953.1	23963
CCDS41062.1	236904
CCDS41093.1	331487
CCDS41108.1	237010
CCDS41147.1	237073
CCDS41201.1	195727
CCDS41210.1	333605
CCDS48244.1	18143
CCDS48271.1	227157
CCDS48272.1	227157
CCDS48435.1	20183
CCDS48468.1	72568
CCDS48470.1	72978
CCDS48471.1	72978
CCDS48477.1	170725
CCDS48554.1	14806
CCDS48656.1	69784
CCDS48720.1	210035
CCDS48857.1	237868
CCDS48884.1	12291
CCDS48885.1	12291
CCDS48886.1	12291
CCDS49053.1	14009
CCDS49054.1	14009
CCDS49055.1	20259
CCDS49076.1	238217
CCDS49110.1	217708
CCDS49115.1	18654
CCDS49207.1	94253
CCDS49232.1	108161
CCDS49233.1	66761
CCDS49248.1	621976
CCDS49292.1	218294
CCDS49464.1	70713
CCDS49466.1	72391
CCDS49470.1	218977
CCDS49477.1	239083
CCDS49479.1	667034
CCDS49551.1	105590
CCDS49619.1	110862
CCDS49671.1	383075
CCDS49689.1	67747
CCDS49695.1	406218
CCDS49709.1	239618
CCDS49795.1	73047
CCDS49845.1	77782
CCDS49846.1	207227
CCDS49847.1	207227
CCDS49848.1	207227
CCDS49885.1	239857
CCDS49946.1	67543
CCDS49954.1	21646
CCDS49994.1	73229
CCDS50012.1	224617
CCDS50100.1	547347
CCDS50110.1	71583
CCDS50113.1	78249
CCDS50121.1	268958
CCDS50172.1	224997
CCDS50173.1	224997
CCDS50235.1	319211
CCDS50354.1	13340
CCDS50425.1	226098
CCDS50435.1	71085
CCDS50581.1	14536
CCDS50736.1	78774
CCDS50759.1	13436
CCDS50784.1	277432
CCDS50792.1	381404
CCDS50806.1	76960
CCDS50893.1	22065
CCDS50918.1	269437
CCDS51069.1	71519
CCDS51130.1	76132
CCDS51175.1	242443
CCDS51203.1	72701
CCDS51253.1	381538
CCDS51255.1	16975
CCDS51366.1	381572
CCDS51411.1	11496
CCDS51425.1	50791
CCDS51499.1	209707
CCDS51652.1	93897
CCDS51679.1	381680
CCDS51725.1	73191
CCDS51777.1	71287
CCDS51784.1	18575
CCDS51801.1	67653
CCDS51939.1	668137
CCDS51962.1	12121
CCDS51975.1	330460
CCDS52010.1	628596
CCDS52214.1	628444
CCDS52321.1	446101
CCDS52419.1	627214
CCDS52536.1	171167
CCDS52571.1	14559
CCDS52616.1	74666
CCDS52617.1	74666
CCDS52622.1	624855
CCDS52770.1	19649
CCDS52905.1	66595
CCDS52942.1	320429
CCDS53019.1	236749
CCDS53204.1	237073
CCDS53233.1	100073351
